# Supplementary material for: Quantitative lipidomic analysis of Ascaris suum
Source: PLoS Negl Trop Dis. 2020 Dec 2;14(12):e0008848. doi: 10.1371/journal.pntd.0008848 (PMC7710092; doi:10.1371/journal.pntd.0008848)
Supplement: S1 Table — (XLSX) [file pntd.0008848.s001.xlsx]

## Sheet: S1 Table
S1 Table. The full list of lipid classes selected for subsequent lipid identification/annotation using LipidSearch software v.4.2.23.
Class	Full name
MG	Monoradylglycerols
DG	Diradylglycerols
TG	Triradylglycerols
PA	Glycerophosphatidic acid
PC	Glycerophosphocholines
PE	Glycerophosphoethanolamines
PG	Glycerophosphoglycerols
PI	Glycerophosphoinositols
PS	Glycerophosphoserines
CL	Cardiolipins
LPA	LysoPA
LPC	LysoPC
LPE	LysoPE
LPG	LysoPG
LPI	LysoPI
LPS	LysoPS
SM	Sphingomyelins
Cer	Ceramide
HexCer	Hexosylceramide
Hex2Cer	Dihexosyl ceramide
Hex3Cer	Trihexosyl ceramide
CE	Cholesterol ester
AcCa	Acyl Carnitine
ST	Sulfatide (galactosyl ceramide sulfate)
Co	Coenzyme Q
FA	Fatty acid
SPH	Sphingosine bases
SPHP	Sphingosine phosphate
LSM	Lysosphingomyelin
CerP	Ceramide phosphate
CerPE	Ceramide PE
GM3	Ganglioside, monosialo dihexosyl ceramide
GM2	Ganglioside, monosialo trihexosyl ceramide
GM1	Ganglioside, monosialo tetrahexosyl ceramide
GD1a, GD1b	Ganglioside, disialo tetrahexosyl ceramide
GD2	Ganglioside, disialo trihexosyl ceramide
GD3	Ganglioside, disialo dihexosyl ceramide
GT1a, GT1b, GT1c	Ganglioside, trisialo tetrahexosyl ceramide
GT2	Ganglioside, trisialo trihexosyl ceramide
GT3	Ganglioside, trisialo dihexosyl ceramide
GQ1b, GQ1c	Ganglioside, tetrasialo tetrahexosyl ceramide
