# Supplementary material for: Quantitative lipidomic analysis of Ascaris suum
Source: PLoS Negl Trop Dis. 2020 Dec 2;14(12):e0008848. doi: 10.1371/journal.pntd.0008848 (PMC7710092; doi:10.1371/journal.pntd.0008848)
Supplement: S2 Table — (XLSX) [file pntd.0008848.s002.xlsx]

## Sheet: S2 Table
S2 Table. The thresholds for apex intensity of extracted ion chromatogram (EIX) peak of lipid ion of each lipid class.
Class	Threshold (arbitrary unit)
MG	100000
DG	100000
TG	1000000
PA	300000
PC	1000000
PE	1000000
PG	100000
PI	1000000
PS	1000000
CL	150000
LPC	20000
LPE	100000
LPG	100000
LPI	100000
LPS	100000
SM	1000000
Cer	100000
HexCer	100000
MG, Monoradylglycerols; DG, Diradylglycerols; TG, Triradylglycerols; PA, glycerophosphatidic acid; PC, Glycerophosphocholines; PE, Glycerophosphoethanolamines; PG, Glycerophosphoglycerols; PI, Glycerophosphoinositols; PS, Glycerophosphoserines; CL, Cardiolipins; For LPC, LPE, LPG, LPI and LPS, prefix 'L' was added for each lysoglycerophospholipid class; SM, Sphingomyelins; Cer, Ceramide; HexCer, …
