# Supplementary material for: Quantitative lipidomic analysis of Ascaris suum
Source: PLoS Negl Trop Dis. 2020 Dec 2;14(12):e0008848. doi: 10.1371/journal.pntd.0008848 (PMC7710092; doi:10.1371/journal.pntd.0008848)
Supplement: S3 Table — (XLSX) [file pntd.0008848.s003.xlsx]

## Sheet: S3 Table
S3 Table. Full list of identified lipid species in all developmental stages and organ systems (n = 44 samples) of Ascaris suum.
					L3-egg				L3-lung				L4				Af				Am				FRT				MRT				FAT				MAT				FBW				MBW
Class	Main FA	Main ion	Calc Neutral Mass	Formula of Neutral Lipids	Replicate 1 (μM/mg)	Replicate 2 (μM/mg)	Replicate 3 (μM/mg)	Replicate 4 (μM/mg)	Replicate 1 (μM/mg)	Replicate 2 (μM/mg)	Replicate 3 (μM/mg)	Replicate 4 (μM/mg)	Replicate 1 (μM/mg)	Replicate 2 (μM/mg)	Replicate 3 (μM/mg)	Replicate 4 (μM/mg)	Replicate 1 (μM/mg)	Replicate 2 (μM/mg)	Replicate 3 (μM/mg)	Replicate 4 (μM/mg)	Replicate 1 (μM/mg)	Replicate 2 (μM/mg)	Replicate 3 (μM/mg)	Replicate 4 (μM/mg)	Replicate 1 (μM/mg)	Replicate 2 (μM/mg)	Replicate 3 (μM/mg)	Replicate 4 (μM/mg)	Replicate 1 (μM/mg)	Replicate 2 (μM/mg)	Replicate 3 (μM/mg)	Replicate 4 (μM/mg)	Replicate 1 (μM/mg)	Replicate 2 (μM/mg)	Replicate 3 (μM/mg)	Replicate 4 (μM/mg)	Replicate 1 (μM/mg)	Replicate 2 (μM/mg)	Replicate 3 (μM/mg)	Replicate 4 (μM/mg)	Replicate 1 (μM/mg)	Replicate 2 (μM/mg)	Replicate 3 (μM/mg)	Replicate 4 (μM/mg)	Replicate 1 (μM/mg)	Replicate 2 (μM/mg)	Replicate 3 (μM/mg)	Replicate 4 (μM/mg)
MG	16:0	+NH4	348.311	C19 H42 O4 N1	132.337	262.823	327.631	226.046	152.239	119.004	151.462	144.542	151.486	132.774	202.139	233.192	107.374	117.872	134.027	119.303	116.14	114.861	104.406	141.444	0	207.032	244.277	253.958	208.348	207.036	224.83	307.106	0	0	0	0	0	0	0	0	120.971	112.722	208.076	196.846	99.7825	155.598	102.687	122.834
MG	18:0	+NH4	376.342	C21 H46 O4 N1	102.045	204.677	238.227	175.707	110.494	111.337	112.379	114.618	121.524	135.88	148.624	163.329	80.4055	79.6946	97.0942	88.6485	83.6588	85.45	77.9718	102.717	0	0	227.393	184.084	157.292	146.821	159.178	213.82	0	0	0	0	0	0	0	0	99.2568	87.4966	146.851	140.811	81.3527	110.624	104.945	90.764
DG	18:2_6:0	+NH4	470.384	C27 H52 O5 N1	0	0	0	0	0	0	0	0	0	0	0	0	46.6165	44.8094	53.1703	53.0903	0	0	0	0	738.591	820.728	653.384	783.16	0	0	0	0	0	0	0	0	0	0	0	0	0	0	0	0	0	0	0	0
DG	18:1_16:0	+NH4	612.556	C37 H74 O5 N1	0	0	0	0	0	0	0	0	0	0	0	0	158.121	143.48	156.1	129.973	0	0	0	0	1693.79	1724.63	1466.98	1612.55	0	0	0	0	375.163	487.954	822.605	497.296	0	0	0	0	0	0	0	0	0	0	0	0
DG	18:0_18:1	+NH4	640.587	C39 H78 O5 N1	0	0	0	0	0	0	0	0	54.2431	51.1395	52.9233	59.2485	172.94	156.902	173.023	141.48	85.4636	73.8614	71.5645	81.4528	1599.59	1644.63	1375.36	1424.77	306.985	274.13	278.941	0	1033.14	1216.97	2094.92	1097.64	673.247	834.865	720.79	656.1	71.7669	70.9195	85.9564	76.0552	41.5725	43.0853	41.2911	39.8675
DG	18:2_18:0	+NH4	638.572	C39 H76 O5 N1	0	0	1332.65	967.546	0	0	0	0	0	0	0	0	459.892	461.477	500.588	419.244	194.941	0	179.603	211.171	3599.82	3430.56	2918.72	3217.48	809.65	660.903	643.57	747.598	2284.91	2726.04	4821.44	2860.56	770.587	986.653	834.365	821.08	372.182	346.152	446.595	409.938	0	153.601	143.482	154.626
DG	18:0_20:2	+NH4	666.603	C41 H80 O5 N1	0	0	0	0	0	0	0	0	0	0	0	0	0	0	0	0	80.6311	73.1309	67.0821	80.3772	0	0	0	0	492.343	446.545	474.85	501.88	429.708	502.293	0	0	0	0	0	0	0	0	0	0	47.3654	48.2458	0	47.8349
DG	18:0_20:4	+NH4	662.572	C41 H76 O5 N1	0	0	0	0	0	0	0	0	0	0	0	0	119.652	118.742	125.207	108.526	102.498	100.622	94.9955	110.697	0	0	0	0	362.812	296.099	307.314	358.682	241.368	278.842	0	278.304	259.948	0	0	276.755	309.07	295.922	361.055	333.917	114.601	118.063	109.67	111.588
TG	6:0_18:1_6:0	+NH4	570.473	C33 H64 O6 N1	0	0	0	0	0	0	0	0	0	0	0	0	38.315	39.4046	40.8001	45.1781	0	0	0	0	874.353	810.391	896.92	767.751	0	0	0	0	0	0	0	0	0	0	0	0	0	0	0	0	0	0	0	0
TG	6:0_18:2_6:0	+NH4	568.457	C33 H62 O6 N1	0	0	0	0	0	0	0	0	0	0	0	0	29.7821	29.3843	26.6671	26.9227	0	0	0	0	446.562	436.926	463.412	414.821	0	0	0	0	0	0	0	0	0	0	0	0	0	0	0	0	0	0	0	0
TG	16:0_14:0_6:0	+NH4	656.582	C39 H78 O6 N1	0	0	0	0	0	0	0	0	0	0	0	0	9.31115	9.9163	9.6198	9.40008	0	0	0	0	140.051	136.818	136.047	118.366	0	0	0	0	0	0	0	0	0	0	0	0	0	0	0	0	0	0	0	0
TG	15:0_16:0_6:0	+NH4	670.598	C40 H80 O6 N1	0	0	0	0	0	0	0	0	0	0	0	0	6.34805	7.00906	6.99888	7.72165	0	0	0	0	169.097	194.653	176.831	179.314	0	0	0	0	0	0	0	0	0	0	0	0	0	0	0	0	0	0	0	0
TG	18:1_13:0_6:0	+NH4	668.582	C40 H78 O6 N1	0	0	0	0	0	0	0	0	0	0	0	0	7.38277	7.52148	7.66838	7.93928	0	0	0	0	249.166	223.755	210.132	200.325	0	0	0	0	0	0	0	0	0	0	0	0	0	0	0	0	0	0	0	0
TG	16:0_6:0_16:0	+NH4	684.614	C41 H82 O6 N1	0	11.0488	0	11.866	0	0	0	0	0	0	0	0	24.8482	24.7597	24.5058	25.3225	0	0	0	0	439.751	420.238	412.386	404.924	0	0	0	0	0	0	0	0	0	0	0	0	4.35067	4.04828	4.37161	4.69796	0	0	0	0
TG	14:0_18:2_6:0	+NH4	680.582	C41 H78 O6 N1	0	0	0	0	0	0	0	0	0	0	0	0	21.0969	21.7798	21.9156	22.4872	0	0	0	0	469.993	464.218	419.874	411.623	0	0	0	0	0	0	0	0	0	0	0	0	11.2548	12.144	11.72	12.6564	0	0	0	0
TG	15:0_18:1_6:0	+NH4	696.614	C42 H82 O6 N1	38.0204	41.473	39.8695	45.2385	0	0	0	0	0	0	0	0	85.2563	89.1141	86.5779	87.4033	0	0	0	0	2195.31	2208.32	2002.5	1891.14	0	0	0	0	36.3526	0	0	39.3176	0	0	0	0	31.7959	32.1434	32.4506	35.478	0	0	0	0
TG	15:0_18:2_6:0	+NH4	694.598	C42 H80 O6 N1	25.7231	27.6059	27.2686	29.6072	0	0	0	0	0	0	0	0	88.8007	90.3616	86.4325	91.5058	0	0	0	0	1777.59	1873.4	1821.09	1647.98	0	0	0	0	0	0	0	0	0	0	0	0	44.0053	45.2238	46.2924	47.0349	0	0	0	0
TG	17:0_18:2_6:0	+NH4	722.629	C44 H84 O6 N1	0	0	0	0	0	0	0	0	0	0	0	0	173.14	180.901	0	0	0	0	0	0	0	0	0	0	0	0	0	0	0	0	0	0	0	0	0	0	0	0	0	0	0	0	0	0
TG	18:0_18:0_6:0	+NH4	740.676	C45 H90 O6 N1	0	0	0	0	0	0	0	0	0	0	0	0	3.04671	2.99695	2.71717	2.8798	0	0	0	0	0	40.2409	36.2149	34.0542	0	0	0	0	0	0	0	0	0	0	0	0	0	0	0	0	0	0	0	0
TG	18:0_18:1_6:0	+NH4	738.661	C45 H88 O6 N1	126.312	140.966	135.417	141.254	0	0	0	0	0	0	0	0	185.354	183.216	182.415	186.876	0	0	0	0	3952.74	4073.89	3554.68	3490.31	0	0	0	0	63.9495	54.501	63.1231	55.8949	0	0	0	0	33.5046	38.1404	36.5623	40.3462	0	0	0	0
TG	18:1_18:1_6:0	+NH4	736.645	C45 H86 O6 N1	321.138	355.49	344.025	367.658	0	0	0	0	0	0	0	0	446.913	447.42	428.446	448.694	0	2.13392	2.17839	0	9965.64	8713.38	8831.5	8395.46	0	0	0	0	106.799	104.748	116.446	118.217	0	0	0	0	105.064	106.444	112.622	117.751	2.83758	3.26849	3.09477	3.07897
TG	O-18:0_6:0_18:2	+NH4	722.666	C45 H88 O5 N1	0	0	0	0	0	0	0	0	0	0	0	0	0	0	0	0	0	0	0	0	0	0	34.2465	31.582	0	0	0	0	0	0	0	0	0	0	0	0	0	0	0	0	0	0	0	0
TG	18:1_18:2_6:0	+NH4	734.629	C45 H84 O6 N1	238.309	223.621	242.976	240.171	0	0	0	0	0	0	0	0	314.591	318.093	317.69	339.809	0	0	0	0	5590.9	5476.97	5349.06	5165.97	0	0	0	0	32.8877	33.6308	37.3093	40.3523	0	0	0	0	81.9715	84.5426	89.2712	101.559	1.52566	1.71061	1.75928	1.7366
TG	18:2_18:2_6:0	+NH4	732.614	C45 H82 O6 N1	45.2213	51.8065	50.6812	56.5475	0	0	0	0	0	0	0	0	125.325	127.303	130.697	136.765	0	0	0	0	3722.56	3618.75	3288.08	3220.68	0	0	0	0	0	0	0	0	0	0	0	0	36.5043	37.6857	38.2527	43.0722	0	0	0	0
TG	16:0_20:4_6:0	+NH4	732.614	C45 H82 O6 N1	0	0	0	0	0	0	0	0	0	0	0	0	14.8208	15.6863	15.2165	15.7356	0	0	0	0	291.302	292.883	272.854	243.222	0	0	0	0	0	0	0	0	0	0	0	0	11.1795	11.5756	12.0658	12.8917	0	0	0	0
TG	16:0_18:1_9:0	+NH4	752.676	C46 H90 O6 N1	0	17.5644	18.5157	0	24.9234	25.717	25.7117	26.2376	0	0	0	0	2.72523	0	0	4.36195	0	0	0	0	0	0	0	0	0	0	0	0	107.759	111.721	123.909	136.47	0	0	0	0	1.94096	2.09437	2.2622	2.77374	2.18712	2.3812	2.3674	2.32704
TG	17:0_6:0_20:4	+NH4	746.629	C46 H84 O6 N1	0	0	0	0	0	0	0	0	0	0	0	0	0	0	0	0	0	0	0	0	148.851	158.032	138.031	120.304	0	0	0	0	0	0	0	0	0	0	0	0	0	0	0	0	0	0	0	0
TG	14:0_14:0_16:0	+NH4	768.708	C47 H94 O6 N1	0	0	0	0	54.515	51.8612	52.0747	50.8126	1.77991	2.30195	0	0	0	0	0	0	0	0	0	0	0	0	0	0	0.713598	1.24034	0	0	0	0	0	0	0	0	0	0	0	0	0	0	0	0	0	0
TG	20:0_18:1_6:0	+NH4	766.692	C47 H92 O6 N1	17.3646	15.6233	16.4356	15.0343	0	0	0	0	0	0	0	0	16.7021	15.7818	15.7762	16.9203	0	0	0	0	208.62	198.885	186.274	163.02	0	0	0	0	0	0	0	0	0	0	0	0	4.6364	4.51402	4.89088	4.82548	0	0	0	0
TG	6:0_18:1_20:1	+NH4	764.676	C47 H90 O6 N1	60.8064	66.4381	62.5144	72.183	0	0	0	0	0	0	0	0	43.717	43.2143	43.7659	47.4752	0	0	0	0	583.941	602.041	564.647	514.622	0	0	0	0	49.0824	46.1972	50.4533	0	0	0	0	0	14.9696	15.8417	16.0719	17.758	0	0	0	0
TG	18:1_20:2_6:0	+NH4	762.661	C47 H88 O6 N1	68.3575	74.1841	76.0104	82.2298	0	0	0	0	0	0	0	0	55.3331	57.9982	54.9076	57.0379	0	0	0	0	1001.76	998.791	960.617	896.81	0	0	0	0	0	0	0	0	0	0	0	0	18.797	19.1637	20.3496	20.9914	0	2.28976	2.18131	2.09496
TG	6:0_18:2_20:2	+NH4	760.645	C47 H86 O6 N1	27.2969	29.5619	29.3345	33.6014	0	0	0	0	0	0	0	0	33.2327	35.0419	34.6173	38.4959	0	0	0	0	826.365	886.644	843.768	784.632	0	0	0	0	0	0	0	0	0	0	0	0	11.7353	11.7659	12.6268	14.7118	0	0	0	0
TG	18:0_6:0_20:4	+NH4	760.645	C47 H86 O6 N1	0	0	0	0	0	0	0	0	0	0	0	0	18.5738	18.4628	17.7362	19.1098	0	0	0	0	325.485	333.145	327.992	309.831	0	0	0	0	0	0	0	0	0	0	0	0	11.0045	11.4636	11.8851	13.8746	0	0	0	0
TG	6:0_18:2_20:3	+NH4	758.629	C47 H84 O6 N1	0	0	0	0	0	0	0	0	0	0	0	0	0	0	0	0	0	0	0	0	96.3109	101.308	97.2856	88.6097	0	0	0	0	0	0	0	0	0	0	0	0	0	0	0	0	0	0	0	0
TG	18:1_20:4_6:0	+NH4	758.629	C47 H84 O6 N1	12.224	0	13.4815	15.1209	0	0	0	0	0	0	0	0	21.9834	21.989	22.8623	23.2684	0	0	0	0	519.799	502.641	486.947	450.532	0	0	0	0	0	0	0	0	0	0	0	0	14.8188	15.4792	16.1575	17.7581	0	0	0	0
TG	16:0_18:1_11:0	+NH4	780.708	C48 H94 O6 N1	0	0	0	0	26.8719	29.1115	25.5907	25.5521	0	0	0	0	3.63716	3.80898	4.02073	3.94326	0	0	0	0	27.1602	26.4162	26.4746	26.3131	0	0	0	0	71.2125	67.0904	75.8757	76.6377	0	0	0	0	3.16649	3.09118	3.54242	0	0	0	0	0
TG	18:1_18:1_9:0	+NH4	778.692	C48 H92 O6 N1	95.2298	104.191	101.09	108.39	30.3451	0	29.6777	0	0	0	0	0	5.81947	5.88584	5.92021	6.39653	2.36513	2.3971	2.5094	2.64184	47.8209	47.8618	42.9524	42.8129	0	0	0	0	214.812	199.233	214.525	224.109	0	0	0	0	4.51516	4.75247	4.92105	5.57	5.89839	6.46494	6.53739	6.46458
TG	9:0_18:1_18:2	+NH4	776.676	C48 H90 O6 N1	90.3112	102.131	100.674	110.317	10.1684	9.87462	10.3517	10.8736	0	0	0	0	0	0	0	0	0	0	0	0	30.3239	0	32.6322	29.4649	0	0	0	0	75.4532	70.2841	78.213	90.7243	0	0	0	0	2.64152	2.85198	2.84778	3.2485	3.4193	4.09545	3.82138	3.69419
TG	16:0_14:0_16:0	+NH4	796.739	C49 H98 O6 N1	0	0	0	0	390.488	371.153	388.755	351.314	0	0	0	0	0	0	0	0	0	0	0	0	0	0	0	0	0	0	0	0	0	0	0	0	0	0	0	0	0	0	0	0	0	0	0	0
TG	16:0_16:1_14:0	+NH4	794.723	C49 H96 O6 N1	0	0	0	0	71.0915	74.8638	71.2386	67.5956	3.42794	6.48148	3.18261	0	0	0	0	0	4.63592	4.254	4.0449	4.02139	24.824	25.789	25.433	24.1326	0	0	0	0	0	0	0	0	0	0	0	0	0	3.72363	4.26956	0	5.07235	5.57	0	0
TG	10:0_18:1_18:2	+NH4	790.692	C49 H92 O6 N1	37.1892	41.182	40.5226	43.4602	14.2171	13.5131	15.7981	16.7728	0	0	0	0	0	0	0	0	0	0	0	0	35.3114	39.937	37.7078	34.3494	0	0	0	0	0	0	0	0	0	0	0	0	2.53995	2.639	2.73799	3.00191	0	3.22231	3.26302	3.23127
TG	16:0_16:0_15:0	+NH4	810.755	C50 H100 O6 N1	0	0	0	0	104.679	103.467	118.991	104.333	2.41065	3.16532	2.24077	2.5764	3.75286	5.41146	5.523	0	0	0	0	0	34.3626	39.9289	39.79	36.084	1.86649	0	1.99496	0	0	0	0	0	0	0	0	0	0	0	0	0	0	0	0	0
TG	18:1_13:0_16:0	+NH4	808.739	C50 H98 O6 N1	0	0	0	0	50.9791	53.2402	44.8426	49.13	4.83387	8.7265	4.7233	5.06016	11.984	12.0992	12.3721	0	10.7143	10.3164	10.304	10.4717	90.7883	89.3697	88.5579	83.0527	0	0	0	0	69.3184	61.8267	68.6778	71.9303	0	0	0	0	9.92416	0	10.9706	11.3079	0	0	0	0
TG	18:1_18:1_11:0	+NH4	806.723	C50 H96 O6 N1	139.508	144.212	142.307	154.301	0	0	0	0	0	0	0	0	0	0	0	0	0	0	0	0	92.0117	94.3935	88.6469	84.7339	0	0	0	0	120.904	119.218	129.187	128.171	0	0	0	0	0	0	0	0	0	0	0	0
TG	11:0_18:1_18:2	+NH4	804.708	C50 H94 O6 N1	112.155	128.339	127.672	135.047	8.62222	9.16532	8.59861	9.11171	0	0	0	0	0	0	0	0	0	0	0	0	17.2114	18.1298	16.7614	16.1661	0	0	0	0	39.5398	37.8041	41.8816	42.8631	0	0	0	0	0	0	0	0	0	4.15316	4.10636	4.19329
TG	16:0_18:1_14:0	+NH4	822.755	C51 H100 O6 N1	64.0373	63.6523	65.4728	64.0944	438.213	420.041	415.249	440.613	9.08986	12.4884	8.37311	8.83059	26.1976	25.0471	25.9959	24.1922	26.4332	25.4301	24.592	24.9863	148.966	143.147	146.417	133.644	7.21942	7.34965	6.59166	6.77986	117.064	118.751	126.524	126.826	10.1739	10.4728	11.3724	10.6034	21.1131	21.8784	21.9772	22.8977	22.6678	23.1461	23.6564	21.0772
TG	15:0_18:2_15:0	+NH4	820.739	C51 H98 O6 N1	29.7653	35.0165	41.5322	45.0618	0	0	0	0	0	0	0	0	2.03844	2.93753	2.89368	3.20863	2.26824	2.26706	2.73437	2.82738	15.6751	16.8544	17.4441	17.5472	0	0	0	0	0	0	0	0	0	0	0	0	3.25321	3.29076	3.63965	4.86525	3.68947	4.82087	4.49085	4.35607
TG	16:1_16:1_16:0	+NH4	820.739	C51 H98 O6 N1	0	0	0	0	189.585	177.009	172.411	170.419	0	10.9085	6.7008	0	0	0	0	0	0	0	0	0	0	0	0	0	0	0	0	0	0	0	0	0	7.56925	7.91316	0	0	0	0	0	0	0	0	0	0
TG	16:1_14:0_18:2	+NH4	818.723	C51 H96 O6 N1	71.4364	72.8787	72.4171	79.438	34.0232	34.4232	35.6328	36.0661	0	0	0	0	3.27728	0	3.55611	4.04326	3.26401	0	3.74912	3.96108	21.7019	25.4573	23.3665	24.5211	0	0	0	0	0	23.3861	26.0965	27.0485	0	0	0	0	4.51194	0	4.89787	5.35792	7.34501	7.89744	0	8.61658
TG	12:0_18:2_18:2	+NH4	816.708	C51 H94 O6 N1	29.8539	32.9656	33.2392	35.3945	0	0	0	0	0	0	0	0	0	0	0	0	0	0	0	0	0	0	0	0	0	0	0	0	0	0	0	0	0	0	0	0	0	0	0	0	2.25176	2.54511	2.56441	2.40661
TG	15:0_18:1_16:0	+NH4	836.77	C52 H102 O6 N1	184.368	194.291	182.96	193.973	106.576	110.688	110.631	99.3254	12.149	14.6255	12.0366	12.062	62.1625	66.2027	58.6407	61.8994	42.3399	43.1291	39.5942	40.557	335.693	364.16	354.166	289.196	11.485	12.4672	12.1723	0	283.117	272.983	294.929	305.07	14.458	14.7522	14.368	15.9473	45.8398	49.423	49.6737	54.662	40.3009	42.7714	40.2627	41.0724
TG	16:0_18:2_15:0	+NH4	834.755	C52 H100 O6 N1	396.139	442.092	419.411	445.73	95.1301	92.2916	93.0825	97.1474	8.11326	12.1107	8.83776	12.4319	57.7878	63.5016	60.0013	65.3465	37.8525	37.4164	36.924	41.1521	361.083	376.018	354.144	334.221	8.4654	9.00368	8.29753	10.7707	348.761	331.086	360.762	368.931	0	9.73387	8.91852	11.0375	56.4811	56.8518	56.5119	64.1152	44.1721	50.8582	50.198	46.351
TG	18:1_18:2_13:0	+NH4	832.739	C52 H98 O6 N1	238.79	241.569	242.95	271.644	23.0984	23.8621	23.9082	24.1429	0	0	0	0	9.9142	10.7408	10.7068	11.2415	6.77814	6.8716	7.15189	7.19498	74.4354	73.8305	76.66	68.5075	0	0	0	0	65.473	66.0624	73.6832	74.4196	0	0	0	0	10.4063	10.8677	11.2885	12.6187	13.3979	15.947	14.5562	14.605
TG	18:2_13:0_18:2	+NH4	830.723	C52 H96 O6 N1	77.4154	91.9982	83.7936	95.2176	0	0	0	0	0	0	0	0	2.69909	2.84695	2.87822	3.04167	0	0	0	0	28.7933	32.66	29.3744	28.6784	0	0	0	0	0	0	0	0	0	0	0	0	3.22944	3.2335	3.45929	3.94357	4.09152	4.62098	4.56751	4.72065
TG	O-16:0_16:0_18:1	+NH4	836.807	C53 H106 O5 N1	0	0	0	0	17.8859	14.9422	16.3962	15.8915	0	0	0	0	0	0	0	0	0	0	0	0	0	0	0	0	0	0	0	0	39.7815	42.5094	55.1351	45.841	11.3883	0	11.5412	13.0501	0	0	0	0	0	0	0	0
TG	16:0_16:1_18:1	+NH4	848.77	C53 H102 O6 N1	693.277	721.369	680.26	691.135	1058.2	978.813	1064.66	1075.01	20.5025	26.2163	0	22.5456	160.655	164.224	165.35	173.335	103.56	111.094	108.594	112.802	967.305	938.356	958.488	867.36	29.1748	30.2614	28.7107	31.4108	1292.8	1276.71	1448.73	1453.75	45.9032	44.7383	45.8177	50.1799	135.821	139.563	143.54	153.112	112.387	118.767	112.693	112.92
TG	O-16:0_16:0_18:2	+NH4	834.791	C53 H104 O5 N1	0	0	0	0	19.0937	18.862	19.2466	17.2611	0	0	0	0	0	0	0	0	0	0	0	0	0	0	0	0	0	0	0	0	58.1479	53.7688	68.4424	68.5604	0	0	0	0	0	0	0	0	0	0	0	0
TG	18:1_14:0_18:2	+NH4	846.755	C53 H100 O6 N1	552.152	542.904	524.861	544.107	306.839	0	284.749	0	8.70639	10.985	9.29523	9.4867	38.2007	40.3532	39.3926	40.205	35.824	34.4237	34.3526	36.0936	177.556	179.234	172.46	164.398	4.0501	4.3258	3.98321	4.40236	317.088	303.55	330.822	356.21	0	7.99948	7.35812	8.56796	44.2413	49.9744	49.8014	53.2286	58.4952	67.5887	67.9314	60.0828
TG	16:1_16:1_18:2	+NH4	844.739	C53 H98 O6 N1	257.903	261.202	262.478	291.769	55.4987	55.2281	57.4313	59.3223	0	0	0	0	10.8757	11.5742	11.817	12.6073	0	0	0	0	71.9984	69.8542	68.059	66.897	0	0	0	0	58.4736	58.3902	63.4932	64.2569	0	0	0	0	0	0	0	0	0	28.9198	0	28.2554
TG	16:0_14:0_20:4	+NH4	844.739	C53 H98 O6 N1	0	0	0	0	20.4633	19.7325	18.0782	20.5855	0	0	0	0	0	0	2.31207	2.13172	4.27708	4.21658	3.92969	3.76241	0	7.72481	0	7.12518	0	0.73809	0	0.655641	0	0	0	0	0	0	0	0	4.53352	4.51755	4.02874	4.93702	6.25913	7.24908	6.66927	6.42283
TG	18:2_14:1_18:2	+NH4	842.723	C53 H96 O6 N1	82.3475	93.6763	86.0058	95.9107	0	0	0	0	0	0	0	0	0	0	0	0	0	0	0	0	0	0	0	0	0	0	0	0	0	0	0	0	0	0	0	0	0	0	0	0	0	0	0	0
TG	18:0_18:0_15:0	+NH4	866.817	C54 H108 O6 N1	0	0	0	0	16.9979	14.2254	14.7009	11.1676	4.0652	4.68181	3.93065	4.33459	0	0	0	0	0	0	0	0	12.7761	15.2579	14.0061	12.2011	0	0	0	0	0	0	0	0	0	0	0	0	0	0	0	0	0	0	0	0
TG	15:0_18:1_18:0	+NH4	864.801	C54 H106 O6 N1	184.651	177.031	176.39	170.984	46.3272	44.8802	42.3538	39.9024	18.0933	21.0502	18.0075	19.3825	69.0247	70.5609	67.064	69.5018	47.2741	46.2911	45.1193	45.5354	282.189	290.449	291.242	271.369	21.4435	22.1504	20.2362	23.1038	318.017	338.768	358.781	380.252	25.4631	26.4182	26.4814	28.4818	53.3409	55.5202	55.6618	67.7055	38.4699	41.8782	42.623	41.4131
TG	O-18:0_15:0_18:1	+NH4	850.822	C54 H108 O5 N1	0	21.0023	18.3282	0	0	0	0	0	0	0	0	0	0	0	0	0	0	0	0	0	14.448	16.9354	17.0544	0	0	0	0	0	0	56.5847	59.9989	63.626	11.9288	12.4894	13.2059	14.3107	0	0	0	0	0	0	0	0
TG	18:1_18:1_15:0	+NH4	862.786	C54 H104 O6 N1	834.962	778.965	744.954	811.697	68.6936	70.7137	68.1822	63.6302	23.535	25.5861	22.4884	23.2803	130.001	138.493	125.866	132.388	82.7232	78.6392	76.8531	76.4614	540.712	613.464	549.326	488.951	23.8119	23.9101	22.2271	24.2843	1057.99	1022.3	1214.96	1220.9	32.3151	30.5276	30.9072	33.8621	119.803	130.23	125.274	138.814	97.2398	103.784	106.195	98.9003
TG	18:1_18:2_15:0	+NH4	860.77	C54 H102 O6 N1	1134.36	1178.1	1063.58	1208.44	44.4147	44.0746	43.4615	44.8411	11.0101	13.4537	11.7257	12.0779	75.5915	79.5591	78.3464	80.5899	45.7006	43.9235	43.6041	44.1905	325.332	326.813	292.885	283.187	5.1853	5.44401	5.04618	5.55888	450.192	434.344	483.766	507.634	8.44311	8.06764	7.80303	0	91.0903	95.2464	96.8456	109.121	85.0868	103.018	93.3418	92.3023
TG	18:2_18:2_15:0	+NH4	858.755	C54 H100 O6 N1	617.357	646.022	683.28	704.459	0	13.2453	13.7813	14.4914	3.8203	0	4.18937	4.03516	27.2029	28.6802	29.5263	30.5575	15.034	14.8593	15.5623	16.0071	163.841	170.362	166.481	153.227	0	0	0	0	101.118	97.3605	112.123	117.813	0	0	0	0	38.4679	39.3197	41.9528	47.9758	36.2746	42.4809	40.4735	39.5073
TG	15:0_18:2_18:3	+NH4	856.739	C54 H98 O6 N1	58.5139	62.4594	59.1715	66.6946	0	0	0	0	0	0	0	0	0	2.05342	2.19055	2.17024	0	0	1.23145	1.27514	19.5052	22.1573	21.327	21.9439	0	0	0	0	0	0	0	0	0	0	0	0	2.19541	2.34081	2.51604	2.89197	3.21062	3.68576	3.75498	3.50219
TG	18:0_16:0_18:0	+NH4	880.833	C55 H110 O6 N1	0	0	0	0	75.6142	59.6971	62.2381	45.635	7.04789	7.69725	6.93917	7.03205	5.91858	6.20343	5.98618	5.3767	7.34354	7.21381	6.63382	6.98637	10.1556	10.877	10.1548	9.64341	5.2686	5.7343	4.79488	4.93021	0	0	0	0	0	0	0	0	6.54787	6.68246	7.17549	7.36009	4.78353	5.1493	5.0489	4.3329
TG	18:0_18:1_16:0	+NH4	878.817	C55 H108 O6 N1	328.421	344.29	325.842	334.054	241.005	226.369	231.545	212.938	32.8666	38.1069	32.3708	32.9956	151.98	163.727	177.495	157.991	123.256	127.503	110.029	117.72	626.884	725.438	703.863	607.873	56.4066	63.3152	56.1953	63.5914	1096.1	973.927	1175.69	1222.88	87.1463	85.1183	89.8776	97.6087	118.64	131.049	134.764	129.582	88.5476	105.936	101.266	97.647
TG	O-18:0_16:0_18:1	+NH4	864.838	C55 H110 O5 N1	29.1123	30.2135	25.9685	26.3175	24.7691	23.9391	24.0951	22.8031	0	0	0	0	10.2449	9.95871	10.1863	9.48974	0	4.23908	3.95203	0	19.2811	23.3099	22.7658	20.9546	0	7.69943	7.55441	8.14297	252.551	269.399	299.292	306.348	52.3769	53.4286	55.2541	59.5302	0	5.67099	6.17373	6.23577	0	0	0	0
TG	O-16:0_18:1_18:1	+NH4	862.822	C55 H108 O5 N1	81.2918	81.9868	0	75.7387	47.7623	44.68	46.7274	0	0	0	0	0	0	14.456	15.2853	0	0	0	0	0	0	0	0	0	0	0	0	0	357.949	419.702	460.61	462.264	40.4037	43.1016	41.6737	47.2667	0	0	0	0	0	0	0	0
TG	O-16:0_18:1_18:2	+NH4	860.807	C55 H106 O5 N1	54.2353	54.2093	51.4856	49.1136	0	0	0	0	0	0	0	0	0	0	0	0	0	0	0	0	0	0	0	0	0	0	0	0	144.518	141.944	167.118	163.571	8.10844	8.33888	8.0005	0	0	0	0	0	0	0	0	0
TG	16:1_18:1_18:2	+NH4	872.77	C55 H102 O6 N1	2567.82	2722.31	2497.78	2626.99	168.486	148.434	153.599	157.2	13.6113	17.375	14.7794	16.414	124.75	132.374	127.443	137.229	73.2048	73.8292	68.0746	71.3798	587.873	584.28	578.851	544.459	10.6105	10.5716	10.4216	11.8789	1358.49	1280.35	1415.19	1411.93	16.9854	16.4225	15.0322	17.929	154.814	156.77	153.344	173.064	132.372	150.082	152.11	129.949
TG	16:0_20:4_16:0	+NH4	872.77	C55 H102 O6 N1	0	0	0	0	100.851	102.584	99.5907	101.602	2.32419	2.29047	0	2.39965	15.9791	18.9695	19.7031	19.5035	23.2783	20.1367	23.1346	24.0037	34.645	33.1741	34.8773	34.959	6.5097	6.60464	6.32499	6.86323	86.9668	87.2869	90.6511	96.9825	0	0	0	0	27.8397	28.4522	28.734	29.7645	27.105	27.9422	29.7209	26.8947
TG	18:2_18:2_16:1	+NH4	870.755	C55 H100 O6 N1	648.989	659.052	606.895	718.946	32.218	32.1911	34.3186	34.4698	0	0	0	0	17.1565	18.0393	17.3243	18.0603	10.0237	9.87501	10.0928	10.199	104.132	100.988	105.529	96.3604	0	0	0	0	152.784	152.377	170.463	169.003	0	0	0	0	20.7088	20.9326	21.2162	22.865	22.0591	26.1869	24.24	22.6374
TG	18:1_20:4_14:0	+NH4	870.755	C55 H100 O6 N1	37.4922	42.5549	42.6587	45.7288	49.3665	45.6633	43.5284	48.839	0	0	0	0	0	0	0	0	6.03067	6.35307	6.46353	6.50837	14.705	16.4323	15.5338	14.0305	0	0	0	0	0	0	0	0	0	0	0	0	9.02828	9.5776	9.49681	11.1832	14.2818	17.1263	15.8723	15.2287
TG	16:1_18:2_18:3	+NH4	868.739	C55 H98 O6 N1	66.1749	76.4505	69.9643	74.2522	0	0	0	0	0	0	0	0	0	0	0	0	0	0	0	0	0	0	0	0	0	0	0	0	0	0	0	0	0	0	0	0	0	0	0	0	0	0	0	0
TG	14:0_18:2_20:4	+NH4	868.739	C55 H98 O6 N1	40.1185	38.7864	37.4597	41.0204	11.9291	11.5926	11.7097	12.1848	0	0	0	0	0	0	0	0	3.13209	3.00667	0	3.13086	11.9412	11.5674	11.2076	10.1413	0	0	0	0	0	0	0	0	0	0	0	0	0	4.7686	4.86906	5.35464	11.3197	12.5108	11.7845	11.8496
TG	17:0_18:1_18:0	+NH4	892.833	C56 H110 O6 N1	0	0	0	0	0	0	0	0	10.5092	12.8626	10.5468	11.1554	24.4429	26.3179	28.657	25.6014	19.589	18.9412	17.6554	20.108	86.772	97.4798	102.345	83.0589	15.6804	15.9293	15.6634	17.3391	145.738	146.781	183.333	170.553	16.0991	16.7177	16.1448	16.4306	21.8294	22.0705	24.3958	26.233	14.7987	18.1845	17.0673	16.237
TG	18:1_18:1_17:0	+NH4	890.817	C56 H108 O6 N1	366.842	382.519	359.174	350.91	19.4546	17.882	17.488	16.5118	17.8306	19.7083	17.7091	18.528	64.1762	67.6048	64.3393	62.2067	45.1789	42.6402	41.2655	43.4308	213.09	235.169	226.838	200.674	0	29.1757	25.2866	0	589.085	616.708	676.89	705.554	29.1014	30.0802	30.8785	33.3459	52.4193	55.0188	55.6918	0	45.0305	51.0509	47.8537	46.0865
TG	18:1_18:2_17:0	+NH4	888.801	C56 H106 O6 N1	776.358	750.927	685.011	737.71	19.9354	18.4236	19.6827	17.7228	13.1807	14.3547	13.5087	13.4609	58.1567	61.0461	58.4108	56.602	38.2149	37.5213	35.1899	35.9783	160.258	179.605	166.524	157.47	0	11.9454	10.8648	11.9343	575.634	587.919	689.279	705.133	15.65	14.8978	14.9158	16.7832	54.3434	59.1405	60.8952	62.146	58.4376	63.6522	62.4092	57.0032
TG	20:2_18:2_15:0	+NH4	886.786	C56 H104 O6 N1	598.576	584.427	550.211	552.669	0	0	0	0	0	0	0	0	26.9819	27.7409	27.9988	27.903	16.4595	16.2061	16.8141	16.8158	113.795	114.406	107.202	106.002	0	0	0	0	237.923	236.681	243.232	256.968	0	0	0	0	31.0153	31.6595	31.976	34.2482	34.2354	36.036	35.1358	34.9775
TG	18:2_17:1_18:2	+NH4	884.77	C56 H102 O6 N1	139.344	154.367	134.52	144.069	0	0	0	0	0	0	0	0	0	4.82558	5.46757	5.20068	2.79852	3.18574	0	3.53832	0	23.9477	26.9563	24.6695	0	0	0	0	43.3091	42.4132	0	51.073	0	0	0	0	4.97494	5.8523	0	0	7.88262	9.40005	9.89802	9.93012
TG	15:0_20:4_18:2	+NH4	882.755	C56 H100 O6 N1	82.0219	80.4761	77.4367	89.2347	6.35139	5.99146	6.30809	0	0	0	0	0	6.0361	6.11368	6.06234	6.27627	5.04489	4.89507	4.73116	4.74172	28.0069	28.3207	29.219	25.7387	0	0	0	0	0	0	0	0	0	0	0	0	11.9234	12.3359	12.4658	13.0025	17.8059	20.5498	19.1082	17.1142
TG	18:0_18:0_18:0	+NH4	908.864	C57 H114 O6 N1	0	0	0	0	11.9331	9.32256	9.64929	6.82601	3.85171	4.52587	3.61188	3.58088	2.42394	2.24622	2.62577	2.34336	3.09447	3.11151	2.76049	2.73887	0	0	0	0	2.08221	2.35101	0	0	0	0	0	0	0	0	0	0	2.38128	2.53707	2.74643	2.81152	2.12027	2.32634	2.30418	1.98411
TG	18:0_18:1_18:0	+NH4	906.848	C57 H112 O6 N1	144.289	140.708	121.357	132.673	37.0013	32.0484	32.0355	31.9725	22.9313	26.7863	24.0131	24.2534	71.3757	76.9452	70.0099	71.5773	61.513	62.532	57.1695	62.4901	188.329	200.779	194.084	170.906	44.8865	45.7799	42.963	47.3953	384.825	398.233	394.627	432.932	44.6571	46.675	45.369	52.7085	58.0085	64.2839	68.6505	73.7593	44.866	52.199	50.5371	46.2299
TG	O-18:0_18:0_18:1	+NH4	892.869	C57 H114 O5 N1	16.4273	16.7883	14.2505	14.3068	0	0	0	0	0	0	0	0	0	0	0	0	0	0	0	0	0	0	0	0	0	0	0	0	150.352	168.946	191.168	185.09	36.0232	35.264	36.9277	37.549	0	0	0	0	0	0	0	0
TG	18:1_18:1_18:0	+NH4	904.833	C57 H110 O6 N1	1400.06	1517.34	1362.66	1358.17	95.0107	89.7571	93.4312	86.2242	47.559	52.8571	49.1886	48.2197	304.334	343.171	317.801	306.977	215.52	229.991	204.721	223.52	708.567	808.431	779.086	655.253	128.671	136.172	123.887	142.617	3371.25	3348.53	3968.84	3939.46	163.209	153.7	158.153	176.548	249.993	276.285	285.181	304.41	220.443	252.068	249.022	212.391
TG	O-18:0_18:1_18:1	+NH4	890.854	C57 H112 O5 N1	141.963	146.629	128.263	130.117	27.2275	25.1601	25.6512	23.2749	0	0	0	0	37.9171	0	0	34.7767	13.3632	13.4393	12.5713	13.1459	47.0842	58.1156	54.4751	49.9915	29.6804	33.5682	32.0649	33.4747	1125.87	1124.69	1334.67	1419.23	198.079	201.624	202.394	214.568	17.0868	19.2283	20.357	21.1435	0	11.9788	11.6702	10.4625
TG	18:1_18:2_18:0	+NH4	902.817	C57 H108 O6 N1	0	0	0	0	0	0	0	0	0	0	0	0	0	603.933	0	566.483	0	0	312.111	332.605	0	1196.62	0	1109.85	0	0	0	0	0	0	9647.21	10223.8	0	0	0	0	0	0	0	0	0	0	500.197	467.423
TG	18:0_18:1_18:2	+NH4	902.817	C57 H108 O6 N1	0	5723.2	0	5108.1	0	0	0	0	0	0	0	0	0	0	0	0	0	0	0	0	0	0	0	0	0	0	0	0	0	0	0	0	0	0	0	0	0	0	0	0	0	0	0	0
TG	O-18:0_18:1_18:2	+NH4	888.838	C57 H110 O5 N1	253.907	276.66	236.062	242.911	18.0595	16.8566	16.9854	15.7496	0	0	0	0	34.8899	35.3521	35.6868	33.7941	10.3958	10.0161	9.90188	10.116	34.5072	39.5421	36.4599	33.9773	17.245	18.2005	16.3667	17.3709	1240.11	1344.39	1546.29	1545.85	98.0053	99.5931	93.7629	102.857	0	19.5306	0	20.8841	10.4181	12.5331	11.8297	10.772
TG	O-18:0_18:2_18:2	+NH4	886.822	C57 H108 O5 N1	177.036	177.137	168.749	167.329	0	0	0	0	0	0	0	0	0	0	14.9842	13.2623	0	0	0	0	0	0	0	0	0	0	0	0	508.724	516.674	630.005	654.937	14.0594	14.047	15.1851	16.49	0	0	0	0	0	0	0	0
TG	18:1_18:2_18:2	+NH4	898.786	C57 H104 O6 N1	215.615	281.148	256.204	218.928	0	0	0	0	0	0	0	0	32.5299	37.0078	35.3997	36.0896	34.8345	34.7281	0	33.4211	75.0945	0	73.4314	68.7571	4.57845	0	4.65751	4.68347	187.716	170.23	202.284	226.853	8.47811	8.27506	7.80513	8.10818	0	58.5014	61.1898	66.2472	79.0932	0	87.0108	78.8365
TG	18:1_18:2_18:3	+NH4	896.77	C57 H102 O6 N1	2562.32	2611.31	2678.46	2860.55	0	0	13.5819	13.4236	0	5.31602	0	4.98403	58.7372	62.042	61.9979	63.4941	25.9816	25.8089	27.322	27.0184	307.636	315.711	309.654	276.765	3.0431	3.286	2.86	3.30919	429.351	403.539	469.49	482.711	6.13666	0	5.96049	7.00517	72.5938	74.4768	75.3804	85.5093	77.3508	92.4798	88.2997	84.4269
TG	16:0_18:2_20:4	+NH4	896.77	C57 H102 O6 N1	318.587	291.517	283.961	308.456	84.689	83.3812	79.8458	81.2748	3.8288	4.30165	4.04558	3.79987	25.0033	24.6399	25.7128	25.1497	27.1647	26.437	25.5815	27.2765	85.1206	85.5519	86.1994	82.1438	2.39931	2.47402	2.36612	2.50507	119.184	107.852	122.809	133.779	0	0	0	0	43.5205	50.1416	51.0062	56.4489	72.8866	83.5605	82.9127	78.3682
TG	18:2_18:2_18:3	+NH4	894.755	C57 H100 O6 N1	229.386	247.001	214.743	256.611	0	0	0	0	0	1.20579	0	1.21992	7.57804	7.40563	7.60594	7.7506	2.78686	2.84308	2.86168	3.07755	63.2541	64.2079	63.6192	60.0964	0	0	0	0	48.0085	48.0787	56.7409	56.5607	0	0	0	0	7.3756	8.53317	8.85545	10.0155	10.1696	11.5574	11.4298	11.3731
TG	18:0_17:0_20:2	+NH4	918.848	C58 H112 O6 N1	0	0	0	0	0	0	0	0	0	0	0	0	14.9791	14.7921	15.8196	14.2158	12.9106	13.412	11.6639	13.1744	45.3537	48.8388	49.8942	42.7155	12.8591	13.5441	13.7981	15.5239	0	0	0	0	0	0	0	0	0	12.5975	0	15.338	0	13.7614	12.7168	12.1741
TG	18:1_18:1_19:1	+NH4	916.833	C58 H110 O6 N1	244.839	250.067	239.435	223.822	0	0	0	0	0	0	0	0	16.0259	17.8044	17.5537	16.333	13.9902	13.7022	13.0259	14.09	44.9444	48.3034	45.4806	41.1557	9.7835	10.3822	0	10.3528	188.126	178.542	196.963	195.025	0	0	0	0	15.5905	16.0291	17.1856	17.7647	17.5851	20.2816	19.5051	18.7785
TG	19:1_18:1_18:2	+NH4	914.817	C58 H108 O6 N1	261.113	265.541	240.996	251.436	0	0	0	0	0	0	0	0	11.7331	12.8647	12.0212	11.398	8.98907	8.95483	8.36257	9.24752	39.3814	42.0003	41.6831	36.6493	2.94411	3.02685	0	0	95.9363	94.1727	115.531	112.425	0	0	0	0	11.6933	12.5602	13.3504	13.877	15.8638	17.2261	17.3959	15.8247
TG	18:0_18:1_20:0	+NH4	934.88	C59 H116 O6 N1	29.583	30.5996	26.7703	0	0	0	5.82375	5.2113	2.29302	2.69638	2.16628	0	12.2516	12.1071	13.5063	11.7375	11.8257	11.5177	11.2149	10.7391	0	0	22.5382	21.5225	8.40643	9.08171	8.51822	8.43058	37.2726	37.5284	42.7185	43.9951	7.26466	7.67546	7.63049	8.50746	10.9983	12.1159	13.0753	13.3928	0	0	0	0
TG	18:0_18:1_20:1	+NH4	932.864	C59 H114 O6 N1	215.036	204.365	189.435	188.76	13.4669	11.9914	12.0105	11.317	4.173	4.98391	4.44177	4.33617	42.9521	44.0795	46.2133	44.0046	47.2315	49.011	45.2137	49.6246	91.6813	101.43	99.4877	89.1895	44.6227	45.988	42.5224	45.9975	234.017	247.812	246.47	261.747	21.1665	20.9121	21.4144	24.2282	39.254	42.6349	43.7355	46.7409	40.4971	47.6971	47.5397	43.5691
TG	O-18:0_20:1_18:1	+NH4	918.885	C59 H116 O5 N1	18.0608	17.6828	14.7308	15.3642	0	0	0	0	0	0	0	0	0	0	0	0	0	0	0	0	0	0	0	0	16.9471	18.9585	18.7557	18.6765	115.904	128.859	132.704	133.142	15.8564	15.2676	15.9197	16.39	0	0	0	0	0	0	0	0
TG	18:1_18:1_20:1	+NH4	930.848	C59 H112 O6 N1	894.299	913.536	843.302	796.252	15.6884	15.5058	15.8891	15.086	0	7.15486	6.20261	6.43833	91.0589	97.4866	94.2163	89.5631	98.3093	98.4039	90.5098	97.9765	176.237	200.965	195.96	165.398	74.0789	73.4329	66.125	0	723.488	675.606	848.972	825.627	28.2212	27.6406	28.4202	30.7024	83.0414	93.8255	96.5719	104.431	111.181	130.866	124.886	117.709
TG	O-18:0_18:1_20:2	+NH4	916.869	C59 H114 O5 N1	0	67.1479	62.089	60.4625	0	0	0	0	0	0	0	0	11.0369	10.7071	0	10.7288	0	5.97981	0	5.82846	0	17.1954	15.9193	13.9978	27.0965	30.5683	28.4334	30.5718	339.041	372.734	406.047	450.459	22.7846	23.152	23.4408	24.4841	0	5.81449	6.27047	6.38564	0	0	0	0
TG	18:1_20:2_18:1	+NH4	928.833	C59 H110 O6 N1	2196.79	2024.76	2011.45	1922.7	0	18.1679	18.5611	0	7.40662	8.18819	7.1525	7.45932	106.18	107.137	105.589	103.843	103.98	99.6154	96.386	0	223.931	236.438	235.911	216.274	36.2804	37.4433	34.9638	38.6334	648.249	687.49	732.136	760.438	22.0958	22.7795	21.9147	23.2057	108.161	115.233	112.504	134.7	167.112	183.603	180.167	174.299
TG	O-18:0_18:2_20:2	+NH4	914.854	C59 H112 O5 N1	65.0336	63.9599	53.7795	54.646	0	0	0	0	0	0	0	0	0	0	0	0	0	0	0	0	0	0	0	0	6.49585	6.86104	6.54203	6.88492	230.819	251.032	233.894	263.395	9.24983	9.38185	9.43469	10.333	0	0	0	0	0	0	0	0
TG	18:1_18:2_20:2	+NH4	926.817	C59 H108 O6 N1	2599.54	2507.96	2234.44	2414.31	0	0	0	0	6.01762	6.65045	6.04426	6.48839	68.9543	74.9884	65.5909	71.2698	67.4102	64.1577	62.0252	65.7952	209.013	236.929	205.178	187.546	12.0985	12.4028	11.5569	13.1288	400.995	398.835	470.622	468.21	12.0487	11.4181	11.7751	12.9278	85.8899	95.1961	90.8229	101.69	148.647	160.967	165.81	150.408
TG	20:4_18:0_18:1	+NH4	926.817	C59 H108 O6 N1	390.984	490.284	421.796	403.077	35.0702	30.111	30.3795	28.3574	7.53114	8.56628	8.0515	8.00154	61.3343	67.201	63.561	56.3613	61.2842	58.0064	55.6678	0	71.6079	77.7597	64.6476	63.8006	16.1348	15.5885	16.1653	16.5456	502.974	493.817	567.178	530.133	19.2517	21.7586	20.7931	21.7603	84.0515	92.0083	92.466	102.193	105.727	128.145	118.345	96.9294
TG	18:2_18:2_20:2	+NH4	924.801	C59 H106 O6 N1	1359.63	1359.3	1191.44	1338.97	0	0	0	0	0	0	0	0	25.1391	26.6859	27.2656	26.6942	23.9542	23.2223	25.1376	24.6738	109.076	115.889	107.878	102.255	3.49778	3.54832	3.18311	3.52524	120.365	124.242	136.236	140.64	0	0	0	0	35.8307	37.991	38.1797	42.7237	71.5657	76.389	76.4009	74.0879
TG	18:1_18:1_20:4	+NH4	924.801	C59 H106 O6 N1	1167.84	1245.6	1138.37	1206.38	64.1597	60.354	62.216	64.9317	10.3715	11.2968	10.798	11.3002	82.376	85.2991	79.7863	83.8065	82.4816	83.1009	79.5295	82.3299	157.847	169.42	169.038	146.352	13.7141	13.6442	13.4328	14.264	651.881	632.392	684.791	702.058	19.3201	19.5387	18.5089	21.3339	132.573	137.841	136.872	154.583	212.094	229.387	213.836	212.83
TG	18:2_18:1_20:4	+NH4	922.786	C59 H104 O6 N1	1470.94	1471.3	1275.47	1370.64	43.8135	39.8724	40.6292	44.2689	6.00833	6.98133	6.74494	6.86895	46.8749	48.9213	48.8411	49.746	48.6273	46.5706	45.9693	47.4606	155.667	161.191	153.574	140.754	6.09713	6.29038	5.93413	6.80453	275.73	244.034	283.574	292.092	9.37361	9.47441	8.72027	10.1794	85.6724	90.3068	92.7722	103.696	165.008	186.233	183.19	178.543
TG	20:4_18:2_18:2	+NH4	920.77	C59 H102 O6 N1	649.097	656.491	569.826	720.62	10.3175	10.0593	10.9896	11.0669	2.26821	2.48104	2.46137	2.34709	18.2404	18.2153	17.8253	18.0692	17.0394	16.5119	16.1236	16.0728	77.5216	76.7591	79.4875	73.1705	0	1.88318	0	1.95082	74.6563	77.5312	87.9232	86.0062	0	0	0	0	32.6934	34.1284	34.6375	36.1696	69.9816	82.6922	77.9924	67.6571
TG	18:3_18:2_20:4	+NH4	918.755	C59 H100 O6 N1	88.6061	102.873	91.1863	105.486	0	0	0	0	0	0	0	0	0	0	0	0	0	0	0	0	17.9154	18.6167	16.367	0	0	0	0	0	0	0	0	0	0	0	0	0	4.03512	4.2771	4.43158	5.12466	10.6516	12.3456	11.9752	12.4251
TG	15:0_18:1_24:0	+NH4	948.895	C60 H118 O6 N1	9.40011	9.61186	7.72277	8.33729	0	0	0	0	0	0	0	0	3.08084	3.20215	3.22438	2.81219	2.6312	2.68574	2.40183	2.53335	0	0	0	0	0	0	0	0	0	0	0	0	0	0	0	0	3.82596	4.09718	4.47802	4.57251	0	0	0	0
TG	18:1_18:1_21:0	+NH4	946.88	C60 H116 O6 N1	40.7705	40.802	35.0527	34.908	0	0	0	0	0	0	0	0	0	0	0	0	0	0	0	0	0	0	6.65942	5.89431	0	0	0	0	0	0	0	0	0	0	0	0	0	0	0	0	0	0	0	0
TG	16:0_18:1_24:0	+NH4	962.911	C61 H120 O6 N1	13.6708	13.8326	11.8189	11.6712	0	0	0	0	0	0	0	0	0	5.1744	0	4.71185	5.30794	5.43306	4.99094	5.00137	4.83733	5.11219	5.31197	4.48628	0	0	0	0	39.8896	38.5776	42.6161	40.0748	10.43	9.78212	9.51701	10.6097	5.42834	5.42979	6.1716	6.05753	0	3.87837	3.84008	0
TG	18:2_22:6_18:2	+NH4	944.77	C61 H102 O6 N1	110.491	108.665	105.934	123.89	0	0	0	0	0	0	0	0	0	0	0	0	0	0	0	0	16.0073	0	15.9915	14.4781	0	0	0	0	0	0	0	0	0	0	0	0	5.94575	6.44199	6.41346	7.30799	20.1012	23.8156	22.9505	23.8581
TG	16:0_18:2_24:0	+NH4	960.895	C61 H118 O6 N1	74.1164	76.9983	64.7893	67.7193	5.74843	5.77169	5.26867	5.071	0	0	0	0	0	7.86515	0	7.39264	9.39168	9.40022	8.91831	9.22476	12.3965	14.8528	14.068	13.2712	11.013	11.8788	0	11.6813	0	63.8435	75.2702	77.0307	9.36899	9.63591	9.5851	10.1275	6.97293	0	7.96835	8.41805	6.84574	7.81308	7.7328	7.03019
TG	18:1_22:0_18:2	+NH4	958.88	C61 H116 O6 N1	162.397	156.292	138.748	143.322	0	0	0	0	0	0	0	0	8.76352	9.3638	9.82406	8.75504	14.5664	0	14.1724	0	17.587	19.0544	19.211	17.6045	20.0616	21.692	19.5839	0	49.8171	51.8698	56.6663	59.9507	0	0	0	0	8.64826	9.63373	9.91696	10.5975	13.8858	16.1228	0	0
TG	18:1_20:2_20:1	+NH4	956.864	C61 H114 O6 N1	126.579	153.812	146.198	135.851	0	0	0	0	0	0	0	0	6.1866	7.51873	7.28207	6.85229	13.0134	12.065	13.5074	0	11.8812	17.7173	17.4694	15.7737	14.3485	14.309	13.2274	14.846	0	0	0	0	0	0	0	0	6.97516	8.3753	8.53978	10.0351	17.9403	22.5434	22.1291	20.4489
TG	18:1_20:2_20:2	+NH4	954.848	C61 H112 O6 N1	223.523	218.465	211.303	186.665	0	0	0	0	0	0	0	0	5.25262	0	5.56886	0	8.1147	8.95991	9.29855	0	14.8233	17.6317	17.6245	15.4365	3.67361	3.92796	3.69012	3.91053	0	0	0	0	0	0	0	0	6.48721	6.98722	7.37775	8.11111	17.1037	19.3394	19.9857	19.2567
TG	18:0_18:1_22:4	+NH4	954.848	C61 H112 O6 N1	0	0	0	0	0	0	0	0	0	0	0	0	0	0	0	0	11.4688	12.3161	0	12.0497	0	0	0	0	0	0	0	0	0	0	0	0	0	0	0	0	9.84514	11.1203	0	0	16.4031	19.6686	19.161	0
TG	18:1_20:3_20:2	+NH4	952.833	C61 H110 O6 N1	177.487	196.954	0	167.914	0	0	0	0	0	0	0	0	0	0	0	0	0	0	0	0	0	0	0	0	0	0	0	0	0	0	0	0	0	0	0	0	0	0	0	0	46.6989	53.0154	47.8528	45.4627
TG	18:1_18:1_22:5	+NH4	950.817	C61 H108 O6 N1	572.906	613.739	536.42	585.263	0	0	0	0	0	0	0	0	17.92	18.4137	0	18.1728	22.0288	24.088	22.4843	23.933	57.4294	61.4205	57.828	49.182	0	0	4.69859	4.93247	109.713	0	114.987	120.975	0	0	0	0	30.2361	31.6577	31.7606	35.8799	68.9652	74.4367	71.1317	73.9068
TG	18:1_22:5_18:2	+NH4	948.801	C61 H106 O6 N1	550.614	565.1	529.083	549.468	0	0	0	0	0	0	0	0	10.5943	11.6895	11.4355	12.1205	13.9084	14.0773	14.2205	0	50.1586	51.0334	51.7832	46.7278	0	0	0	0	0	0	0	0	0	0	0	0	20.5296	22.017	22.0033	24.9589	48.4021	57.5062	57.6951	53.8171
TG	22:5_18:2_18:2	+NH4	946.786	C61 H104 O6 N1	113.725	120.686	110.257	133.939	0	0	0	0	0	0	0	0	0	0	0	0	1.78299	0	0	2.02505	12.7579	15.7375	16.0993	14.4951	0	0	0	0	0	0	0	0	0	0	0	0	3.91418	4.35298	4.54583	4.52367	6.85515	7.78645	7.66918	7.77444
TG	18:1_22:6_18:2	+NH4	946.786	C61 H104 O6 N1	141.692	175.025	148.334	149.86	13.4998	0	0	14.0109	0	0	0	0	0	0	0	0	5.68662	5.83838	6.4305	0	22.9833	24.2596	24.465	22.6155	0	0	0	0	0	0	0	0	0	0	0	0	9.61244	10.0669	10.889	11.6964	23.6156	29.5933	27.6113	28.0953
TG	26:0_15:0_18:1	+NH4	976.927	C62 H122 O6 N1	0	0	0	0	0	0	0	0	0	0	0	0	0	0	0	0	0	0	0	0	0	0	0	0	0	0	0	0	10.8615	11.1186	13.5074	12.4886	6.95621	6.69336	6.8277	7.12199	0	0	0	0	0	0	0	0
TG	18:1_23:0_18:1	+NH4	974.911	C62 H120 O6 N1	22.9443	23.3479	18.9099	20.2524	0	0	0	0	0	0	0	0	0	0	0	0	0	0	0	0	0	0	0	0	0	0	0	0	0	17.1056	19.1698	0	5.64931	0	5.59877	5.65061	0	0	0	0	0	0	0	0
TG	18:1_23:0_18:2	+NH4	972.895	C62 H118 O6 N1	33.7821	34.1435	30.2412	30.5136	0	0	0	0	0	0	0	0	0	0	0	0	0	0	0	0	0	0	0	0	0	0	0	0	0	0	0	0	0	0	0	0	0	0	0	0	0	0	0	0
TG	18:0_18:1_24:0	+NH4	990.942	C63 H124 O6 N1	8.09198	8.28627	6.73202	0	0	0	0	0	0	0	0	0	5.77611	5.86585	6.29394	4.9521	6.26864	6.22935	5.38635	5.72994	0	3.40769	3.18661	2.86028	0	6.88227	6.35052	6.06038	52.6245	58.4045	61.4895	61.0772	20.1644	17.5769	18.2402	21.1292	5.0911	5.36222	6.31157	5.93259	4.44061	5.03488	5.04178	4.34921
TG	18:1_18:1_24:0	+NH4	988.927	C63 H122 O6 N1	33.4295	33.071	29.1223	29.5075	0	3.37593	0	2.66787	0	0	0	0	10.7553	11.094	10.9656	9.79637	11.9667	12.0463	10.7539	11.6701	6.40954	7.72691	7.36914	7.11297	15.0007	16.6438	15.6614	15.5581	150.323	151.134	172.817	173.075	27.762	26.6604	26.7185	27.7143	8.84455	9.70244	11.0021	11.106	7.99007	9.22781	0	7.77507
TG	18:1_24:0_18:2	+NH4	986.911	C63 H120 O6 N1	54.3307	56.5527	41.4157	39.7751	0	0	0	0	0	0	0	0	7.34373	9.25251	9.04209	7.93617	0	0	0	0	6.58853	7.50521	7.05204	6.58542	10.2796	10.3804	9.89021	10.5652	102.114	101.068	111.148	111.054	12.3075	0	11.7897	12.3142	9.16995	9.63784	10.3818	10.4265	8.75555	10.0033	9.64854	8.86972
TG	18:2_18:2_24:0	+NH4	984.895	C63 H118 O6 N1	47.3656	47.2942	42.289	42.1304	0	0	0	0	0	0	0	0	0	0	0	0	5.70944	5.86525	5.55867	5.51831	0	0	0	0	0	0	0	0	30.7669	0	37.691	0	0	0	0	0	4.05383	4.61618	4.72165	0	5.02944	6.20832	6.21141	5.29658
TG	25:0_18:0_18:1	+NH4	1004.96	C64 H126 O6 N1	5.19099	5.22224	0	0	0	0	0	0	0	0	0	0	0	0	0	0	0	0	0	0	0	0	0	0	0	0	0	0	5.56477	7.7567	8.96947	8.53084	5.98631	5.64029	5.7209	6.82305	0	0	0	0	0	0	0	0
TG	25:0_18:1_18:1	+NH4	1002.94	C64 H124 O6 N1	16.1559	16.9289	13.6367	14.0545	0	0	0	0	0	0	0	0	0	0	0	0	0	0	0	0	0	0	0	0	2.54842	2.82528	2.63006	2.66907	17.3212	18.5903	21.4399	20.1181	8.14919	8.18151	8.26276	8.9674	0	0	0	0	0	0	0	0
TG	25:0_18:1_18:2	+NH4	1000.93	C64 H122 O6 N1	19.3001	19.6286	16.4595	16.4562	0	0	0	0	0	0	0	0	0	0	0	0	0	0	0	0	0	0	0	0	0	1.81813	0	1.66215	11.0971	11.1615	12.9076	12.3467	3.80739	3.79363	3.87266	3.87636	0	0	0	0	0	0	0	0
TG	26:0_18:1_18:0	+NH4	1018.97	C65 H128 O6 N1	0	0	0	0	0	0	0	0	0	0	0	0	0	0	0	0	0	0	1.5349	1.65033	0	0	0	0	0	0	0	0	0	24.1548	23.2129	24.6914	10.9477	0	11.8575	15.3978	0	0	0	0	0	0	0	0
TG	26:0_18:1_18:1	+NH4	1016.96	C65 H126 O6 N1	23.3614	23.4083	19.1267	19.6389	0	0	0	0	0	0	0	0	3.81496	4.01041	3.87991	3.61126	5.48678	5.59988	4.97532	5.32077	0	4.69641	4.33479	4.08618	0	0	0	0	65.8967	73.0951	81.1148	82.0905	33.8237	32.1965	31.9163	36.5553	3.10128	3.43131	4.07757	4.17529	0	0	0	0
TG	18:1_24:0_20:2	+NH4	1014.94	C65 H124 O6 N1	39.9009	39.5325	0	35.9101	0	0	0	0	0	0	0	0	0	0	0	0	6.29336	6.36621	5.74093	0	0	0	0	0	10.578	11.5047	11.339	11.7128	57.357	57.875	68.6008	65.7555	23.039	23.0802	23.3685	24.1242	3.34295	0	4.14714	4.30553	4.64236	5.5227	5.58246	0
TG	26:0_18:2_18:2	+NH4	1012.93	C65 H122 O6 N1	26.7616	26.5317	23.0017	23.7341	0	0	0	0	0	0	0	0	0	0	0	0	0	3.52452	3.19868	3.46205	0	0	0	0	4.01182	4.1659	3.79532	4.0873	21.266	22.5607	24.9404	24.7771	7.77834	7.21769	7.79345	8.12878	0	0	0	0	0	3.17239	3.15261	0
TG	18:0_20:4_24:0	+NH4	1012.93	C65 H122 O6 N1	0	0	0	0	0	0	0	0	0	0	0	0	0	0	0	0	0	0	0	0	0	0	0	0	1.82047	2.04917	0	1.88816	5.93667	0	6.6286	0	3.45276	3.10096	3.08323	0	0	0	0	0	0	0	0	0
TG	18:1_20:4_24:0	+NH4	1010.91	C65 H120 O6 N1	0	0	0	0	0	0	0	0	0	0	0	0	0	0	0	0	2.05064	2.12537	2.16098	2.13217	0	0	0	0	0	0	0	0	0	0	0	0	0	0	0	0	0	0	0	0	1.79676	2.1151	2.13786	1.90648
TG	27:0_18:1_18:1	+NH4	1030.97	C66 H128 O6 N1	21.032	19.603	15.6771	16.3849	0	0	0	0	0	0	0	0	0	0	0	0	0	0	0	0	0	0	0	0	0	0	0	0	0	6.16353	7.175	6.93223	0	0	0	0	0	0	0	0	0	0	0	0
TG	27:0_18:1_18:2	+NH4	1028.96	C66 H126 O6 N1	38.1181	37.2909	30.3445	30.091	0	0	0	0	0	0	0	0	0	0	0	0	0	0	0	0	0	0	0	0	0	0	0	0	0	0	0	0	2.46714	2.45171	2.48904	0	0	0	0	0	0	0	0	0
TG	27:0_18:2_18:2	+NH4	1026.94	C66 H124 O6 N1	24.0104	23.6501	21.0438	20.8616	0	0	0	0	0	0	0	0	0	0	0	0	0	0	0	0	0	0	0	0	0	0	0	0	0	0	0	0	0	0	0	0	0	0	0	0	0	0	0	0
TG	28:0_18:1_18:1	+NH4	1044.99	C67 H130 O6 N1	6.34782	6.32736	4.56163	0	0	0	0	0	0	0	0	0	0	0	0	0	0	0	0	0	0	0	0	0	0	0	0	0	13.9112	16.219	16.4323	17.0095	15.2215	14.2205	13.2979	16.3318	0	0	0	0	0	0	0	0
TG	30:0_18:1_18:1	+NH4	1073.02	C69 H134 O6 N1	0	0	0	0	0	0	0	0	0	0	0	0	0	0	0	0	0	0	0	0	0	0	0	0	0	0	0	0	0	4.30151	5.17951	5.20676	8.81188	8.75264	7.4772	9.73235	0	0	0	0	0	0	0	0
PA	16:0_18:1	-H	673.481	C37 H70 O8 N0 P1	0	0	0	0	0	0	0	0	0	0	0	0	7.56844	7.23345	7.4756	0	15.1156	15.1239	15.5364	0	0	0	0	0	15.423	15.8075	0	0	79.5313	79.7237	68.2901	68.9798	88.8017	98.2177	89.6555	84.1053	12.566	11.8637	12.6982	13.1993	16.9194	16.3489	17.8247	0
PA	16:0_18:2	-H	671.466	C37 H68 O8 N0 P1	0	0	0	0	19.8163	18.5549	20.8576	23.6266	0	0	0	0	9.42854	8.21859	9.20125	9.4916	13.9169	12.9432	13.8075	14.3157	22.233	20.6599	19.6996	20.7772	0	0	0	0	72.5063	70.3005	61.3585	62.2666	64.172	65.881	58.1615	61.2169	18.476	17.1269	16.6521	17.0269	17.8729	17.0646	17.7486	18.5175
PA	18:0_18:1	-H	701.513	C39 H74 O8 N0 P1	99.0214	101.494	104.789	98.85	79.9947	80.443	82.7776	89.2208	20.8558	19.9868	20.1712	20.9345	17.1418	16.1001	15.2962	16.8004	17.3321	17.7381	17.4336	0	68.1449	68.1409	0	78.9175	131.11	115.118	106.879	104.364	165.313	163.261	152.297	147.106	220.787	247.057	215.034	210.454	26.4812	24.8887	25.8097	24.4256	0	13.986	14.3648	14.4097
PA	O-18:0_18:1	-H	687.533	C39 H76 O7 N0 P1	0	0	0	0	0	0	0	0	0	0	0	0	0	0	0	0	0	0	0	0	0	0	11.1312	11.8718	0	0	0	0	0	16.266	15.1863	15.6299	0	34.2091	31.9143	0	0	0	0	0	0	0	0	0
PA	18:0_18:2	-H	699.497	C39 H72 O8 N0 P1	117.079	119.181	126.402	129.146	53.3499	54.8263	54.8684	55.6086	8.63332	8.50603	9.49544	9.62916	0	0	0	0	0	0	0	0	35.8508	38.5261	41.2687	47.8865	34.8491	33.7873	33.2773	34.1025	0	0	45.1314	46.4218	55.2337	55.5963	58.6011	54.0687	12.28	0	12.39	13.6509	0	0	0	0
PA	18:1_18:1	-H	699.497	C39 H72 O8 N0 P1	0	0	0	0	31.7499	27.5194	26.4156	0	33.1258	26.4593	21.9365	0	52.212	41.5362	37.1351	42.5263	77.2333	79.2883	63.3168	56.127	69.7013	89.2654	71.426	67.1315	42.9486	51.9086	37.6668	0	410.224	565.585	356.998	366.427	221.545	265.495	265.515	198.635	71.4334	78.6534	69.4687	57.2462	84.7019	90.5065	98.3696	77.6684
PA	O-18:1_18:1	-H	685.518	C39 H74 O7 N0 P1	0	0	0	0	0	0	0	0	0	0	0	0	0	0	17.2711	26.4318	0	0	0	0	0	0	0	0	0	0	0	0	0	0	0	0	0	0	0	0	0	0	0	0	0	0	0	0
PA	18:1_18:2	-H	697.481	C39 H70 O8 N0 P1	18.7879	20.4914	21.762	21.9634	0	0	0	0	0	0	0	0	19.5608	19.8536	20.1413	20.467	28.7739	29.7771	30.4933	30.6165	25.1978	26.2681	27.3722	28.069	0	8.84391	9.12033	0	136.677	140.846	136.263	138.296	69.0308	72.019	71.2889	70.4852	41.6865	42.8905	44.2275	44.6055	46.0687	49.4178	49.5362	49.5098
PA	18:2_18:2	-H	695.466	C39 H68 O8 N0 P1	9.31036	9.97119	10.1553	10.9994	0	0	0	0	0	0	0	0	7.48414	7.38574	7.38201	7.62997	9.43014	9.70401	9.80229	9.62892	17.5303	19.6516	20.0925	19.2898	0	0	0	0	28.6265	29.0534	27.2927	28.3368	15.0145	17.2567	15.7086	17.0017	21.6682	23.4304	21.5599	24.0813	16.0828	17.3655	16.9637	17.8199
PA	16:0_20:4	-H	695.466	C39 H68 O8 N0 P1	0	0	0	0	18.0014	16.4715	13.8342	15.0116	0	0	0	0	0	0	0	0	10.6777	10.0233	8.59763	8.71521	0	0	0	0	12.5149	13.8329	0	0	35.4754	43.1504	31.2403	29.7092	33.1122	39.5838	40.6989	32.1062	7.28083	7.52802	6.79133	0	14.2291	13.9722	13.695	12.4834
PA	20:0_18:1	-H	729.544	C41 H78 O8 N0 P1	28.8137	29.989	24.7595	26.7827	26.2445	32.1679	0	37.6024	0	0	0	0	9.95446	9.16462	9.61001	0	11.7748	0	0	12.7485	0	32.9444	33.1051	38.8046	200.009	199.659	184.834	182.662	134.673	125.101	106.487	0	133.148	130.759	127.221	127.467	17.4804	17.3208	15.7522	17.9585	8.30295	8.42105	8.34956	9.00374
PA	20:0_18:2	-H	727.528	C41 H76 O8 N0 P1	66.5219	32.4834	40.0108	40.87	0	8.81327	7.41109	10.4	8.70053	9.92455	11.4671	11.2381	5.65063	5.15101	0	9.11096	0	0	0	0	0	0	0	0	0	0	0	0	24.3755	48.5828	21.3331	21.1305	22.3247	0	40.389	23.7564	0	0	8.99392	7.47229	5.79157	6.6756	7.88026	5.92049
PA	18:0_20:3	-H	725.513	C41 H74 O8 N0 P1	11.2611	11.2277	11.0766	12.243	0	0	5.90257	5.72637	0	0	0	0	0	0	0	0	0	0	0	0	0	0	0	0	7.64556	0	6.73926	6.28733	0	0	0	0	0	0	0	0	0	0	0	0	0	0	0	0
PA	18:1_20:2	-H	725.513	C41 H74 O8 N0 P1	0	0	0	0	0	0	0	0	0	0	0	0	0	0	0	0	0	0	0	0	0	0	0	0	0	0	0	0	31.3749	35.3626	0	13.7368	0	0	0	0	14.1029	10.7306	0	0	33.0291	20.2142	0	0
PA	18:0_20:4	-H	723.497	C41 H72 O8 N0 P1	0	0	0	0	0	0	0	0	0	0	0	0	16.6	17.5698	18.4825	25.3676	44.3323	59.7642	52.4031	48.069	0	0	0	0	23.9048	32.3846	29.2971	34.7462	102.03	127.462	97.8153	104.359	83.7694	97.7592	111.812	85.8969	27.8174	36.2571	41.471	36.959	0	76.0491	96.9713	77.7276
PA	18:1_20:4	-H	721.481	C41 H70 O8 N0 P1	0	0	0	0	0	0	0	0	0	0	0	0	0	0	0	0	0	0	0	0	0	0	0	0	0	0	0	0	36.0991	36.4473	33.6873	35.5418	31.1699	34.734	32.0586	33.2107	0	0	0	0	19.1383	0	0	21.654
PA	18:2_20:4	-H	719.466	C41 H68 O8 N0 P1	0	0	0	0	0	0	0	0	0	0	0	0	0	0	0	0	0	0	0	0	0	0	0	0	0	0	0	0	0	0	0	0	0	0	0	0	0	0	0	0	10.6709	11.2304	0	0
PC	15:0_8:0	+H	608.429	C31 H63 O8 N1 P1	0	0	0	0	0	0	0	0	0	0	0	0	0	0	0	0	0	0	0	0	0	0	0	0	0	0	0	0	7.62395	0	0	8.69462	0	13.3151	18.3464	16.6031	0	0	0	0	0	0	0	0
PC	10:0_18:2	+H	674.476	C36 H69 O8 N1 P1	0	0	0	0	0	0	20.1504	24.6541	0	0	0	0	0	0	0	0	0	0	0	0	0	0	0	0	0	0	0	0	0	0	0	0	0	0	0	0	0	0	0	0	0	0	0	0
PC	15:0_14:0	+H	692.522	C37 H75 O8 N1 P1	0	0	0	0	0	0	0	0	0	0	0	0	0	0	0	0	0	0	0	0	17.6702	0	0	18.1864	0	0	0	0	0	0	0	0	0	0	0	0	0	0	0	0	0	0	0	0
PC	16:0_16:0	+H	734.569	C40 H81 O8 N1 P1	40.6169	43.1837	57.9696	52.3557	1322.12	1401.32	1584.33	1715.22	57.7888	48.8951	58.3709	61.6611	37.3529	35.9467	0	36.259	54.0324	53.72	54.6653	58.8017	113.667	128.699	155.446	136.162	308.761	276.963	321.554	348.423	147.999	140.699	155.664	152.823	249.444	243.233	327.159	286.881	34.8028	0	36.5444	36.1238	41.3572	42.8771	47.042	44.3455
PC	O-16:0_16:0	+H	720.59	C40 H83 O7 N1 P1	0	0	0	0	0	0	39.8631	46.5469	0	0	0	0	0	0	0	0	0	0	0	0	0	0	0	0	0	0	0	0	0	0	0	0	0	0	0	0	0	0	0	0	0	0	0	0
PC	18:1_14:0	+H	732.554	C40 H79 O8 N1 P1	62.0188	0	94.8959	109.493	1094.75	1163.38	1462.19	1650.31	0	0	0	0	0	0	0	0	0	0	0	0	130.49	133.157	151.442	167.355	247.435	306.277	365.059	407.447	62.5743	75.2573	82.4266	89.5838	218.969	282.84	316.518	369.048	0	0	0	0	0	0	0	0
PC	14:0_18:2	+H	730.538	C40 H77 O8 N1 P1	0	0	0	0	0	0	0	0	0	0	0	0	0	0	0	0	0	0	0	0	0	0	0	0	0	0	0	0	0	0	0	0	0	96.5551	0	124.125	0	0	0	0	0	0	0	0
PC	16:0_17:0	+H	748.585	C41 H83 O8 N1 P1	0	0	0	0	97.2395	90.8496	98.8319	111.966	0	0	0	0	0	0	0	0	0	0	0	0	0	0	0	0	0	0	0	0	0	0	0	0	109.904	0	118.061	115.883	0	0	0	0	0	0	0	0
PC	O-18:0_15:0	+H	734.606	C41 H85 O7 N1 P1	0	0	0	0	0	0	0	0	0	0	0	0	0	0	0	0	0	0	0	0	81.6345	76.8053	86.8457	75.3403	55.7938	49.6386	49.3452	49.2394	30.061	28.5895	0	0	0	0	0	0	0	0	0	0	0	0	0	0
PC	15:0_18:1	+H	746.569	C41 H81 O8 N1 P1	191.226	182.861	199.383	196.759	168.058	170.882	187.174	194.219	56.1346	54.7639	59.0298	59.8898	94.664	97.799	100.063	106.993	66.9343	65.7982	69.279	70.9691	629.823	570.145	685.06	652.834	391.207	395.089	379.103	380.607	107.297	109.528	115.166	114.846	169.317	175.75	188.753	186.729	114.953	117.416	122.764	126.42	45.0705	45.6938	47.9527	50.6108
PC	15:0_18:2	+H	744.554	C41 H79 O8 N1 P1	181.397	182.285	184.891	179.235	151.849	139.997	146.881	179.385	0	0	0	0	78.6093	72.1034	76.806	79.4662	0	34.5767	0	36.0545	952.756	790.517	948.921	942.177	156.751	134.894	140.866	140.509	86.5674	95.8741	86.6511	91.9132	120.788	121.826	138.033	124.022	116.404	117.292	115.429	118.893	0	0	0	0
PC	15:0_18:3	+H	742.538	C41 H77 O8 N1 P1	0	0	0	0	0	0	0	0	0	0	0	0	0	0	0	0	0	0	0	0	28.9016	27.9786	26.8495	29.9861	0	0	0	0	0	0	0	0	0	0	0	0	0	0	0	0	0	0	0	0
PC	18:0_16:0	+H	762.601	C42 H85 O8 N1 P1	86.2109	84.0054	79.738	88.6277	490.029	480.862	526.645	669.777	85.6497	94.7694	87.9674	89.2222	49.9039	49.0719	53.181	48.5269	67.5715	0	58.9946	69.268	94.4018	87.1047	95.7466	92.9801	257.545	238.437	226.493	247.208	219.456	218.972	191.123	218.466	295.781	289.439	304.457	322.971	53.0996	49.4478	45.4809	54.8058	0	0	0	0
PC	O-18:0_16:0	+H	748.621	C42 H87 O7 N1 P1	0	30.9114	35.1552	37.2188	0	0	74.3868	87.2812	0	0	0	0	0	25.112	0	25.6881	0	0	0	0	86.3771	75.5547	76.7429	78.7494	106.731	94.9935	0	111.207	133.475	134.973	116.869	147.271	81.3004	85.6452	87.2454	105.769	0	0	0	0	0	0	0	0
PC	O-16:0_18:1	+H	746.606	C42 H85 O7 N1 P1	72.2994	73.6426	82.1375	77.3186	362.923	385.885	0	0	88.0369	82.6388	87.3123	94.2776	68.0146	63.7068	68.3615	64.4779	74.3725	75.3748	0	71.7152	140.843	133.272	149.839	125.655	199.825	159.694	151.331	155.049	375.673	317.489	315.636	324.378	440.29	414.23	425.811	402.918	95.2647	88.907	91.0376	91.8765	67.1228	65.6514	64.8603	62.2357
PC	O-18:1_16:0	+H	746.606	C42 H85 O7 N1 P1	0	0	0	0	0	0	0	0	9.97789	8.77386	9.10357	0	16.0999	0	13.1595	12.9679	12.5617	11.8077	10.8611	0	46.886	42.762	44.625	43.4265	54.6369	50.1955	35.8733	37.6417	53.1669	55.4644	45.9321	54.8634	25.5792	24.8817	25.6137	24.7995	17.2113	14.4047	13.9249	0	0	0	0	0
PC	O-16:0_18:2	+H	744.59	C42 H83 O7 N1 P1	96.8399	97.078	105.509	101.503	241.365	262.38	294.274	319.936	0	0	0	0	0	61.2542	70.975	68.406	36.2813	36.2992	0	0	0	244.945	0	181.097	111.135	114.086	113.015	116.725	471.478	414.733	443.377	476.482	335.623	293.422	313.41	313.32	90.1577	93.0754	106.363	108.052	27.0461	0	31.1923	30.0457
PC	O-16:1_18:1	+H	744.59	C42 H83 O7 N1 P1	0	0	21.7171	20.3474	0	0	0	0	0	0	0	0	34.696	34.8624	43.1032	34.4184	0	34.0112	0	32.5672	0	0	75.5257	53.0334	0	65.4282	64.9345	59.7019	0	0	35.9458	38.9357	0	0	40.5273	39.3999	47.985	52.1543	51.2256	0	0	28.1741	30.4811	28.9645
PC	16:0_18:3	+H	756.554	C42 H79 O8 N1 P1	150.731	142.254	152.53	148.171	291.234	262.518	252.593	289.331	0	0	0	0	0	0	0	0	0	0	0	0	155.416	0	149.648	153.024	0	0	116.914	111.889	0	0	102.892	104.614	101.543	0	109.737	99.1695	0	0	44.6606	44.9863	0	0	19.412	19.2388
PC	O-16:0_18:3	+H	742.575	C42 H81 O7 N1 P1	0	0	0	0	0	0	0	0	0	0	0	0	0	0	0	0	0	0	0	0	0	0	0	0	0	0	0	0	7.01601	8.06426	7.21648	7.93259	5.23103	5.45157	7.25088	0	0	0	0	0	0	0	0	0
PC	O-16:1_18:2	+H	742.575	C42 H81 O7 N1 P1	41.4714	44.1534	62.45	66.0277	0	0	0	0	7.13985	6.45169	0	0	27.2882	26.5477	0	0	0	0	0	0	84.534	95.1645	114.533	110.6	42.0985	0	39.3164	41.1573	38.5782	36.1221	39.4356	41.9597	24.2927	21.3486	27.2272	28.763	42.4677	42.1446	0	43.9889	0	0	14.9932	15.1225
PC	14:0_20:4	+H	754.538	C42 H77 O8 N1 P1	0	0	0	0	0	0	0	0	0	0	0	0	0	0	0	0	0	0	0	0	15.325	14.1731	14.6729	15.48	28.7036	27.3752	28.283	0	0	0	0	0	32.8205	32.7733	39.1289	37.1079	0	0	0	0	0	0	0	0
PC	O-14:0_20:4	+H	740.559	C42 H79 O7 N1 P1	0	0	0	0	0	0	0	0	9.12554	8.92259	0	10.4292	0	0	0	0	0	0	0	0	0	0	0	0	0	0	0	0	0	0	0	0	0	0	0	0	0	0	0	0	0	0	0	0
PC	17:0_18:1	+H	774.601	C43 H85 O8 N1 P1	0	130.472	147.813	167.164	0	75.5783	85.8787	103.299	70.2764	74.8727	85.0206	88.3587	69.7136	73.076	103.552	82.9975	75.0517	83.7902	80.9034	91.5468	0	213.128	300.136	233.649	0	0	361.669	383.679	0	0	191.588	216.177	0	218.27	268.966	259.117	0	87.7487	91.6378	102.232	0	58.4671	66.9431	69.3064
PC	17:0_18:2	+H	772.585	C43 H83 O8 N1 P1	0	337.566	0	410.472	139.216	141.314	153.025	169.445	86.3752	77.9748	86.9294	90.3916	0	0	0	0	0	87.9255	0	94.1871	851.795	860.29	1024.91	936.186	0	0	640.344	617.994	0	0	251.373	245.418	0	216.214	238.054	0	0	137.395	145.781	143.819	0	0	0	0
PC	15:0_20:3	+H	770.569	C43 H81 O8 N1 P1	0	71.1783	80.19	0	63.6211	0	92.4871	114.073	0	0	0	0	0	0	0	0	0	0	0	0	97.6702	98.1065	100.943	100.912	91.8096	98.0068	104.173	113.28	0	0	0	0	0	53.6728	55.6526	63.4012	0	0	0	0	0	0	0	0
PC	15:0_20:4	+H	768.554	C43 H79 O8 N1 P1	104.891	114.924	112.938	95.5044	136.958	140.441	128.495	151.1	0	0	0	0	0	0	0	0	11.7647	0	10.5042	0	102.905	85.622	101.01	108.18	151.142	137.165	138.18	139.515	25.0763	24.7497	23.9143	25.825	43.6626	45.4106	51.7835	47.0038	0	0	0	0	0	0	0	0
PC	18:0_18:0	+H	790.632	C44 H89 O8 N1 P1	0	86.1453	84.5311	73.6296	0	0	0	0	58.4491	50.8464	61.2517	0	0	37.0223	39.9915	0	48.9162	48.0558	47.3741	0	53.2388	0	63.5167	64.1082	0	118.434	113.737	137.615	123.534	136.301	120.255	141.975	0	188.121	162.487	143.687	0	0	36.1169	42.0399	0	33.3004	34.9459	34.1613
PC	O-18:0_18:0	+H	776.653	C44 H91 O7 N1 P1	47.2102	50.4664	49.6863	0	0	0	0	0	0	0	0	0	0	0	0	0	0	0	0	0	59.2322	55.4875	0	0	48.9597	45.1085	47.0817	57.8783	69.6098	72.1199	67.3645	78.6748	45.8803	46.2523	48.1225	52.1166	0	23.68	23.7599	25.6854	0	0	0	0
PC	O-18:0_18:1	+H	774.637	C44 H89 O7 N1 P1	994.383	1046.44	1003.66	983.364	1115.86	1055.8	990.305	1121.81	462.158	413.376	430.879	0	955.533	879.966	820.631	779.134	780.54	778.027	667.102	665.586	3175.16	2828.2	3227.22	3083.88	3225.26	3111.31	2692.92	3144.92	3609.61	3709.45	3346.95	4015.3	3035.17	3066.72	2863.48	3062.24	1077.54	0	950.259	1015.78	589.973	577.483	505.797	0
PC	18:0_18:2	+H	786.601	C44 H85 O8 N1 P1	0	0	0	0	0	0	0	0	0	0	0	0	0	0	0	0	0	0	0	0	0	0	0	0	0	0	0	0	103.417	115.817	0	0	0	0	0	0	0	0	0	0	0	0	0	0
PC	O-18:0_18:2	+H	772.621	C44 H87 O7 N1 P1	807.74	769.213	783.778	792.08	688.019	713.73	708.722	842.828	340.286	323.577	367.876	393.054	607.455	601.69	641.817	624.303	283.716	295.194	258.495	276.437	2066.17	1943.7	2229.1	1915.88	1367.58	1242.97	1236.84	1264.41	2342.8	2250.37	2102.32	2217.05	1075.01	1030.55	1053.13	1114.22	824.353	795.548	788.884	799.386	202.272	206.805	204.584	0
PC	O-18:1_18:1	+H	772.621	C44 H87 O7 N1 P1	809.347	859.181	971.245	1115.05	0	0	0	0	139.969	142.044	174.175	182.097	1006.67	955.527	963.427	957.82	849.651	0	905.964	935.183	1475.65	1329.44	1304.63	1415.5	737.731	651.854	575.596	723.252	531.063	552.627	456.267	574.136	523.356	528.407	526.962	623.082	1358.92	1364.24	0	1673.94	759.225	805.821	0	808.487
PC	18:1_18:2	+H	784.585	C44 H83 O8 N1 P1	5603.47	5685.32	5806.74	6110.24	996.659	1030.39	1207.84	0	586.532	600.743	615.067	654.635	1274.49	1316.15	1307.46	1297.15	1241.76	1232.13	1233.88	1249.11	3467.64	3342.75	3794.42	3500.67	3211.16	3294.83	3281.79	3234.51	4559.46	4808.28	4918.79	4960.88	2974.69	3055.97	3351.17	3250.54	2298.4	2412.37	2402.41	2478.55	1140.85	1153.74	1185.19	1251.04
PC	O-18:0_18:3	+H	770.606	C44 H85 O7 N1 P1	0	0	0	0	0	0	0	0	0	0	0	0	0	0	0	0	0	0	0	0	11.4123	11.2135	10.9388	12.2097	0	0	0	0	36.3222	43.785	37.0424	45.7831	16.8645	16.3828	17.9776	15.0688	0	0	0	0	0	0	0	0
PC	O-18:1_18:2	+H	770.606	C44 H85 O7 N1 P1	1610.83	1551.46	1512.61	1532.54	79.2142	77.6043	79.5024	96.5706	77.9029	87.2213	0	88.4683	372.897	360.574	410.183	345.678	182.867	211.585	169.712	194.822	0	753.231	812.818	787.717	0	331.247	335.878	368.103	0	0	232.603	268.679	174.294	0	183.098	188.834	595.92	551.752	508.704	623.99	180.933	180.006	170.763	179.138
PC	22:2_14:2	+H	782.569	C44 H81 O8 N1 P1	0	0	0	0	0	0	0	0	0	0	0	0	0	0	0	0	0	0	0	0	0	0	0	0	0	0	0	0	0	0	5.39062	6.07635	0	0	0	0	0	0	0	0	0	0	0	0
PC	18:1_18:3	+H	782.569	C44 H81 O8 N1 P1	0	0	0	0	0	0	0	0	0	0	0	0	0	0	0	0	0	0	0	0	16.5631	17.9682	14.8362	18.3719	0	0	0	0	134.661	137.279	123.307	145.351	90.505	97.35	97.5311	98.6352	0	0	0	0	0	0	0	0
PC	18:2_18:2	+H	782.569	C44 H81 O8 N1 P1	2017.03	2201.24	2263.46	2107.16	194.246	185.84	210.226	250.142	119.511	115.654	122.256	127.387	326.192	292.557	328.897	330.137	228.898	210.396	222.418	216.216	1867.91	1672.11	1952.12	1840.87	775.33	615.796	648.969	656.197	840.337	904.556	857.401	886.309	527.678	552.552	623.59	568.931	800.586	788.236	759.064	757.955	237.512	231.284	249.946	249.334
PC	O-18:1_18:3	+H	768.59	C44 H83 O7 N1 P1	0	0	0	0	0	0	0	0	0	0	0	0	0	0	2.97792	2.83283	0	0	0	0	0	0	0	0	0	0	0	0	6.11293	6.3769	0	5.85039	4.96717	5.22489	6.37836	4.8657	0	0	0	0	0	0	0	0
PC	O-16:0_20:4	+H	768.59	C44 H83 O7 N1 P1	0	0	0	0	186.764	189.935	210.022	226.568	77.1686	63.3676	73.4939	0	29.3793	0	24.3031	0	0	0	0	0	0	0	136.473	101.941	0	0	119.883	130.093	82.8695	75.1823	81.8461	82.8368	85.6253	81.7056	108.451	99.95	59.018	49.7874	0	0	0	16.8844	0	14.1031
PC	18:3_18:2	+H	780.554	C44 H79 O8 N1 P1	28.0474	27.3659	28.8536	0	0	0	0	0	0	0	0	0	0	0	0	0	0	0	0	0	98.3777	93.3051	89.9751	97.1616	18.4282	16.5909	15.7843	0	34.3246	43.3002	37.5605	43.32	0	14.1929	16.4175	15.8669	0	18.1682	21.2146	20.4167	0	0	0	0
PC	16:1_20:4	+H	780.554	C44 H79 O8 N1 P1	30.0476	37.074	37.1819	34.2788	94.9117	99.3293	90.3503	82.7021	0	0	0	0	0	0	0	0	0	0	0	0	0	0	0	0	26.3209	24.5164	0	21.3739	0	0	0	0	0	0	0	0	0	0	0	0	0	0	0	0
PC	16:0_20:5	+H	780.554	C44 H79 O8 N1 P1	32.7515	0	39.5272	0	89.1921	100.553	98.9582	122.78	7.3947	0	9.32359	11.2339	0	0	0	0	0	0	0	0	22.5049	17.0342	21.6596	24.2829	76.554	75.2007	78.1519	0	0	31.9581	31.8655	34.9209	35.0029	39.4345	47.0386	40.3087	0	19.1047	12.109	0	0	0	0	0
PC	O-16:1_20:4	+H	766.575	C44 H81 O7 N1 P1	0	0	0	0	22.3023	23.7084	25.6278	25.6594	6.84367	6.26236	0	7.4876	0	0	6.59519	6.48522	0	0	9.20416	9.41026	0	0	0	0	35.6273	33.5865	35.0261	31.895	0	0	0	0	16.744	14.4612	14.186	0	12.0768	12.2926	13.1346	12.4146	9.93908	10.4078	10.8236	10.9191
PC	19:0_18:1	+H	802.632	C45 H89 O8 N1 P1	67.5787	63.6904	66.9372	72.9414	0	0	0	0	0	0	0	0	0	0	0	0	36.4727	0	0	35.3372	92.911	84.3173	84.7567	86.667	131.947	120.302	98.6793	112.943	0	92.5439	77.2132	92.6537	92.2284	95.746	95.9409	106.542	0	39.2513	0	42.4302	0	0	0	0
PC	O-18:0_19:1	+H	788.653	C45 H91 O7 N1 P1	0	0	0	0	0	0	0	0	0	0	0	0	0	0	0	0	0	0	0	0	0	38.3266	38.5673	45.2729	0	0	0	0	37.4698	0	32.9593	42.3951	28.3525	30.1408	0	0	0	0	0	0	0	0	0	0
PC	17:0_20:2	+H	800.616	C45 H87 O8 N1 P1	177.382	176.23	179.868	174.66	0	0	0	0	0	0	0	0	0	0	0	0	50.6632	52.7731	45.9512	50.0892	189.562	175.367	0	167.505	375.701	309.768	302.283	0	113.512	0	100.907	0	90.3185	86.4905	89.5801	88.432	0	0	0	0	36.1706	35.1278	34.7558	0
PC	19:1_18:2	+H	798.601	C45 H85 O8 N1 P1	82.5503	82.7893	103.147	97.3701	0	0	0	0	0	0	0	0	0	0	0	0	0	0	0	0	0	0	0	0	0	0	110.025	111.38	38.8382	36.2416	39.5513	40.4994	0	0	0	0	0	0	0	0	0	0	0	0
PC	17:0_20:4	+H	796.585	C45 H83 O8 N1 P1	0	0	0	0	0	0	0	0	0	0	37.8167	40.2552	0	0	20.9212	21.5417	0	0	0	0	0	0	0	0	0	0	0	0	0	0	0	0	0	0	74.9599	68.2021	0	0	0	0	0	0	0	0
PC	15:0_22:5	+H	794.569	C45 H81 O8 N1 P1	0	0	0	0	11.3132	0	0	11.4005	0	0	0	0	0	0	0	0	0	0	0	0	16.6924	14.3267	0	16.1535	0	0	0	0	0	0	0	0	0	0	0	0	0	0	0	0	0	0	0	0
PC	17:0_20:5	+H	794.569	C45 H81 O8 N1 P1	0	0	0	0	0	0	0	0	0	0	0	0	0	0	0	0	0	0	0	0	0	0	0	0	18.6675	22.4424	23.5964	26.7033	0	0	0	0	0	11.7714	12.8449	0	0	0	0	0	0	0	0	0
PC	20:0_18:1	+H	816.648	C46 H91 O8 N1 P1	181.821	181.896	191.752	196.535	0	0	0	0	0	0	0	0	0	166.843	160.372	164.751	222.983	217.777	196.566	204.824	204.358	184.496	168.621	175.982	0	0	0	0	574.807	583.385	498.357	581.817	604.832	562.229	528.674	559.717	248.743	257.494	231.869	253.404	171.625	175.035	165.117	166.585
PC	O-18:0_20:1	+H	802.668	C46 H93 O7 N1 P1	41.0942	44.823	43.3676	0	0	50.6193	53.6685	0	0	0	0	0	94.164	97.2624	107.509	104.132	137.438	150.118	138.993	0	316.245	329.151	379.237	475.292	2014.59	1966.24	1683.98	0	167.577	175.972	155.629	181.659	123.239	130.93	131.569	141.109	100.49	109.203	107.425	117.507	79.0412	86.957	0	0
PC	20:1_18:1	+H	814.632	C46 H89 O8 N1 P1	0	0	0	0	0	0	0	0	0	0	0	0	0	0	0	0	0	0	0	0	0	0	0	0	0	0	0	0	0	0	46.6082	55.9641	0	0	0	0	0	0	0	0	0	0	0	0
PC	18:0_20:2	+H	814.632	C46 H89 O8 N1 P1	1220.85	1152.56	1116.1	1085.2	303.282	285.975	302.095	0	0	0	0	0	0	0	0	0	670.762	717.237	0	0	929.123	814.641	999.188	835.114	3262.61	2999.81	2931.31	3213.2	1041.67	0	0	1050.05	0	850.403	958.779	848.162	431.454	465.92	0	0	458.658	0	0	547.117
PC	O-18:0_20:2	+H	800.653	C46 H91 O7 N1 P1	507.286	460.736	437.966	0	247.641	236.726	234.56	0	122.313	114.059	130.714	0	272.965	258.465	258.578	0	264.302	266.806	0	0	1528.22	1453.38	1389.14	1300.81	4450.62	4338.8	3760.77	4513.09	1596.09	1659.36	1345.19	1596.15	413.896	385.391	344.839	333.063	302.415	319.894	285.535	0	107.963	114.721	110.627	0
PC	18:1_20:2	+H	812.616	C46 H87 O8 N1 P1	2698.58	0	2899.79	2903.3	212.728	0	222.3	276.389	107.416	102.41	117.905	136.109	317.207	308.896	326.863	330.584	711.19	666.93	678.931	651.487	1062.99	882.706	1050.79	919.008	4378.79	4104.41	4085.52	4277.39	733.41	668.176	667.936	699.32	631.123	614.465	649.326	697.162	484.901	472.424	489.496	531.432	512.133	478.537	486.127	505.654
PC	20:1_18:2	+H	812.616	C46 H87 O8 N1 P1	0	0	0	0	0	0	0	0	0	0	0	0	0	0	0	0	0	0	0	0	0	0	0	0	0	0	0	0	0	0	0	0	881.286	0	911.491	0	0	0	0	0	0	0	0	0
PC	O-18:0_20:3	+H	798.637	C46 H89 O7 N1 P1	919.537	915.935	0	820.073	0	0	0	0	0	0	0	0	0	0	0	0	0	0	0	0	0	0	0	0	0	465.013	0	479.231	0	0	0	0	0	0	0	0	0	0	0	0	0	0	0	0
PC	18:1_20:3	+H	810.601	C46 H85 O8 N1 P1	2432.53	2431.55	2589.2	2729.86	0	0	202.72	181.046	0	0	0	0	166.909	156.92	0	0	306.136	309.789	304.49	311.566	1169.95	0	1292.17	0	2745.52	2467.68	2511.02	0	316.529	313.18	285.654	266.661	347.723	295.936	0	271.495	330.755	338.576	365.852	349.95	251.539	252.232	272.109	265.846
PC	18:0_20:4	+H	810.601	C46 H85 O8 N1 P1	944.343	961.286	1004.1	1099.6	962.869	890.424	978.952	1117.2	0	0	0	0	0	346.521	0	404.228	0	0	0	0	525.081	505.728	645.813	483.382	1817.03	1810.79	1842.94	1863.91	1404.09	1465.04	1486.75	1512.3	1172.09	1177.86	1250.38	1347.95	0	0	0	0	0	0	0	0
PC	O-18:0_20:4	+H	796.621	C46 H87 O7 N1 P1	378.311	351.248	357.714	388.369	206.617	204.476	224.464	275.659	196.257	217.055	188.775	187.193	119.998	113.856	124.954	112.86	88.5152	96.0074	75.6597	85.4518	534.862	479.986	530.444	505.731	910.485	842.875	796.065	821.926	351.133	348.306	309.342	359.353	311.149	294.173	316.751	340.088	165.249	153.945	137.351	166.085	0	48.7896	45.0341	0
PC	18:3_20:2	+H	808.585	C46 H83 O8 N1 P1	0	436.778	507.419	0	0	0	0	0	0	0	0	0	0	0	0	0	0	0	0	0	127.067	123.914	0	137.483	382.914	457.392	533.454	587.863	0	0	0	0	0	0	0	0	0	0	0	0	0	0	0	0
PC	18:1_20:4	+H	808.585	C46 H83 O8 N1 P1	1632.93	1560.02	1561.25	1614.23	689.991	712.381	767.036	811.779	192.015	172.375	182.411	192.294	173.031	158.301	158.299	166.364	302.246	280.83	0	269.471	504.834	418.885	0	0	1588.82	1409.98	0	1423.42	675.983	678.473	697.284	718.381	611.129	571.987	575.874	613.015	378.383	359.598	355.429	360.877	285.332	266.36	0	260.583
PC	O-18:1_20:4	+H	794.606	C46 H85 O7 N1 P1	531.365	518.482	555.003	505.896	83.9784	84.9715	83.4985	83.3817	79.3757	0	74.403	74.9612	106.524	95.9606	99.3973	97.9986	139.545	140.664	121.609	128.553	153.477	139.444	163.323	128.777	248.035	187.457	173.378	174.87	92.5013	70.8253	70.0403	67.4103	187.215	171.331	169.755	161.816	206.482	179.68	175.005	176.132	153.78	147.855	143.789	137.717
PC	18:2_20:4	+H	806.569	C46 H81 O8 N1 P1	1572.75	1551.21	1467.87	1352.9	305.634	287.453	0	316.068	87.7052	89.9977	104.693	106.809	75.3236	70.663	0	0	122.024	121.901	127.058	0	350.97	305.329	363.241	389.965	887.388	842.43	822.542	812.646	216.699	250.263	218.329	230.265	242.861	242.3	282.97	236.583	191.377	222.956	196.804	220.606	134.076	136.502	139.807	147.896
PC	16:0_22:6	+H	806.569	C46 H81 O8 N1 P1	0	0	0	0	0	186.856	276.76	375.921	0	0	0	0	0	0	0	0	0	0	0	0	14.4502	15.8296	17.1298	18.2969	37.5669	42.8439	58.3182	69.9559	20.5493	26.7576	30.9552	35.1758	17.3275	0	27.4903	32.6517	0	0	0	0	0	0	0	0
PC	O-18:1_20:5	+H	792.59	C46 H83 O7 N1 P1	26.9819	28.4517	34.16	33.4481	0	0	0	0	0	0	0	0	0	0	0	0	0	0	0	0	0	0	0	0	0	0	0	0	0	0	0	0	0	0	0	0	16.5977	17.316	18.6841	0	0	0	0	0
PC	18:1_21:0	+H	830.663	C47 H93 O8 N1 P1	48.1076	0	49.2825	50.9068	0	0	0	0	0	0	0	0	0	0	0	0	0	0	0	0	0	0	0	0	0	0	0	0	0	0	0	0	19.9212	21.8174	21.8381	0	0	0	0	0	0	0	0	0
PC	19:1_20:2	+H	826.632	C47 H89 O8 N1 P1	0	0	0	0	0	0	0	0	0	0	0	0	0	0	0	0	0	0	0	0	0	0	0	0	51.1153	45.2272	43.8537	47.4592	0	0	0	0	0	0	0	0	0	0	0	0	0	0	0	0
PC	19:0_20:4	+H	824.616	C47 H87 O8 N1 P1	0	0	0	0	0	0	0	0	0	0	0	0	0	0	0	0	0	0	0	0	0	0	0	0	26.0642	20.6372	20.1494	19.421	0	0	0	0	0	0	0	0	0	0	0	0	0	0	0	0
PC	17:0_22:5	+H	822.601	C47 H85 O8 N1 P1	0	0	0	0	0	0	0	0	0	0	0	0	0	0	0	0	0	0	0	0	0	0	0	0	25.2815	0	24.2135	0	0	0	0	0	0	0	0	0	0	0	0	0	0	0	0	0
PC	18:1_22:0	+H	844.679	C48 H95 O8 N1 P1	0	73.0188	70.8929	0	0	0	0	0	0	0	0	0	0	0	0	0	0	0	0	0	0	0	0	0	0	0	0	0	54.401	59.4284	51.3818	62.5658	0	61.3817	64.4153	70.9061	21.6442	0	23.3755	0	0	0	0	0
PC	20:1_20:1	+H	842.663	C48 H93 O8 N1 P1	0	0	0	0	0	0	0	0	0	0	0	0	0	0	0	0	0	44.5026	43.4133	46.9096	0	0	0	0	387.074	340.1	282.137	325.646	0	0	0	0	0	0	0	0	0	0	0	0	0	0	0	0
PC	20:0_20:2	+H	842.663	C48 H93 O8 N1 P1	101.589	104.154	0	0	0	0	0	0	0	0	0	0	0	0	0	0	43.7729	43.8464	0	0	47.5707	42.7318	42.1077	47.6629	385.163	337.363	278.818	0	0	76.4018	64.3828	81.1451	57.566	61.0518	59.2742	0	0	27.9573	0	29.8136	0	0	0	0
PC	20:1_20:2	+H	840.648	C48 H91 O8 N1 P1	183.035	172.351	168.788	153.398	0	0	0	0	0	0	0	0	25.5034	0	35.7005	30.0975	146.552	175.036	201.424	148.828	112.068	112.768	184.576	122.368	0	1454.45	1534.63	1477.46	36.5498	34.5355	0	0	38.2273	34.8202	46.148	34.5742	0	27.7743	31.7679	24.6803	67.715	81.6413	107.182	78.679
PC	20:2_20:2	+H	838.632	C48 H89 O8 N1 P1	489.794	468.593	459.363	459.171	0	0	0	0	0	0	0	0	25.9506	25.8839	33.2132	0	105.112	107.239	99.5035	104.075	206.89	225.38	290.333	211.262	1898.12	1670.43	1616.09	1645.62	27.4305	25.6577	23.2104	0	34.0957	31.8538	35.6563	32.2534	38.0619	36.0643	36.4586	37.6806	50.5004	49.9698	52.148	49.8737
PC	20:0_20:4	+H	838.632	C48 H89 O8 N1 P1	50.5617	48.7266	48.1214	47.1327	28.8835	28.9817	31.7308	0	16.5657	17.9284	29.0951	40.6149	0	0	0	0	25.368	27.2425	0	35.3973	0	0	0	0	62.6137	57.6992	62.0147	68.9128	53.0437	50.3502	47.8138	56.6002	67.8532	0	72.6594	68.8872	20.2365	20.9538	20.3014	0	23.3602	23.8285	26.7722	0
PC	O-18:0_22:4	+H	824.653	C48 H91 O7 N1 P1	23.4594	28.2893	34.88	38.2351	58.4072	79.2199	98.6448	123.432	0	0	0	0	0	0	0	0	0	0	0	0	27.2199	22.8041	0	25.7121	94.7365	87.864	82.8269	110.589	0	0	0	0	0	0	0	0	0	0	0	0	0	0	0	0
PC	20:2_20:3	+H	836.616	C48 H87 O8 N1 P1	0	0	0	0	0	0	0	0	0	0	0	0	0	0	0	0	0	0	0	0	0	0	0	0	0	0	11.0849	11.3112	0	0	0	0	0	0	0	0	0	0	0	0	0	0	0	0
PC	18:1_22:4	+H	836.616	C48 H87 O8 N1 P1	211.706	213.802	254.054	226.395	69.8813	70.5201	0	0	0	0	0	0	0	0	0	0	0	0	0	0	0	0	0	0	0	472.967	496.929	525.592	0	0	0	0	0	0	32.0543	30.4871	21.5632	20.975	22.3314	20.6448	0	0	0	0
PC	18:0_22:5	+H	836.616	C48 H87 O8 N1 P1	148.589	155.012	164.353	175.595	117.841	112.995	132.814	141.007	0	0	23.8466	24.5144	0	29.4545	0	29.8382	0	0	0	0	111.04	105.719	138.014	115.804	397.298	418.202	418.399	409.551	127.754	134.117	140.144	126.797	99.4097	93.3369	101.919	102.025	0	44.7801	52.8761	51.4866	0	0	0	0
PC	O-18:0_22:5	+H	822.637	C48 H89 O7 N1 P1	35.5359	34.4253	41.4654	43.5717	29.7464	32.9448	38.4545	43.5715	0	0	0	0	0	0	0	0	0	0	0	0	51.7422	49.6597	55.6436	49.3204	70.1845	61.599	60.8794	64.2124	32.9179	32.0139	27.1215	30.7101	0	16.0363	18.4469	0	0	0	0	0	0	0	0	0
PC	20:2_20:4	+H	834.601	C48 H85 O8 N1 P1	791.641	768.684	794.096	795.69	137.541	143.244	161.667	167.223	44.7908	45.5511	46.7203	0	0	45.3654	46.1652	49.7049	125.259	126.823	134.74	139.513	272.611	259.94	295.374	289.427	1270.95	0	1300.49	1282.73	104.626	113.147	112.709	115.481	0	139.926	0	147.47	105.613	108.656	110.905	0	99.719	102.312	108.04	113.736
PC	18:0_22:6	+H	834.601	C48 H85 O8 N1 P1	28.7377	28.1191	31.2621	30.3045	62.0951	65.7939	77.9802	87.5414	22.6676	20.1383	22.0126	21.5685	0	0	0	0	0	0	0	0	0	23.8875	25.6177	0	59.1688	57.7039	65.4576	67.2175	44.0784	38.813	41.9031	42.425	30.1129	27.2742	28.3305	28.1787	0	0	0	0	0	0	0	0
PC	O-18:1_22:5	+H	820.621	C48 H87 O7 N1 P1	0	0	72.5945	66.7751	0	0	0	0	0	0	0	0	10.6315	10.3147	11.0639	10.5671	0	0	0	0	0	0	38.3289	31.6407	0	0	0	0	0	0	0	0	0	0	0	0	0	19.1212	18.5481	19.8124	0	0	0	0
PC	22:5_18:2	+H	832.585	C48 H83 O8 N1 P1	122.899	131.289	136.779	121.79	25.327	22.9372	24.6223	28.9401	0	0	0	0	0	0	0	0	0	0	0	0	56.9679	48.0749	57.4933	52.9987	80.1288	65.0211	68.1717	69.9462	16.7292	0	0	16.0411	12.2255	12.3199	14.0113	13.7964	0	22.8794	23.4287	0	0	0	0	0
PC	20:3_20:4	+H	832.585	C48 H83 O8 N1 P1	43.9293	39.8277	45.5457	45.1172	23.4781	27.6653	0	33.8245	0	0	0	0	0	0	0	0	0	0	0	0	0	0	0	0	68.4599	69.8353	0	0	0	0	0	0	0	13.2202	13.2257	0	0	0	0	0	0	0	0	0
PC	18:1_22:6	+H	832.585	C48 H83 O8 N1 P1	160.213	184.223	206.961	214.695	0	0	0	0	0	0	32.1886	32.9719	0	0	0	0	0	0	0	0	36.9014	36.2346	46.0868	47.6434	158.794	180.847	0	195.182	34.6629	36.6927	37.1287	37.13	23.034	26.9961	25.621	26.6035	0	13.7167	0	16.7104	0	0	0	0
PC	O-18:1_22:6	+H	818.606	C48 H85 O7 N1 P1	35.9308	32.2969	33.1519	28.3877	0	0	0	0	0	0	0	0	0	0	0	0	0	0	0	0	0	0	0	0	0	0	0	0	0	0	0	0	0	0	0	0	0	0	0	0	0	0	0	0
PC	20:4_20:4	+H	830.569	C48 H81 O8 N1 P1	208.384	189.202	186.94	187.847	0	0	0	0	0	0	0	0	0	0	0	0	0	0	0	0	35.944	31.6834	36.233	31.7404	329.855	212.237	191.627	168.218	0	26.9071	24.8018	0	37.5283	0	37.3704	0	0	0	0	0	0	0	0	0
PC	18:1_24:0	+H	872.71	C50 H99 O8 N1 P1	0	0	0	0	0	0	0	0	0	0	0	0	0	0	0	0	0	0	0	0	0	0	0	0	78.9332	88.1647	75.8411	0	42.4013	45.6191	40.6426	0	45.632	49.2113	49.1882	0	29.6101	32.3749	0	0	0	0	0	0
PC	24:0_18:2	+H	870.695	C50 H97 O8 N1 P1	0	0	0	0	0	0	0	0	0	0	0	0	0	0	0	0	0	0	0	0	0	0	0	0	27.4074	0	36.3612	43.9453	33.5832	40.1594	35.4511	44.1356	23.9646	29.49	31.3531	33.604	0	17.4037	18.0577	20.0555	0	0	0	0
PC	20:2_22:4	+H	862.632	C50 H89 O8 N1 P1	0	0	0	0	0	0	0	0	0	0	0	0	0	0	0	0	0	0	0	0	0	0	0	0	98.8949	96.2449	101.574	104.852	0	0	0	0	0	0	0	0	0	0	0	0	0	0	0	0
PC	20:2_22:5	+H	860.616	C50 H87 O8 N1 P1	52.2087	51.6743	53.322	54.8562	0	0	0	0	0	0	0	0	0	0	0	0	0	0	0	0	0	0	0	0	124.443	108.226	110.675	103.835	0	0	0	0	0	0	0	0	0	0	0	0	0	0	0	0
PC	22:5_20:4	+H	856.585	C50 H83 O8 N1 P1	20.7419	22.7699	23.6279	20.7711	19.8515	19.6825	18.5618	19.859	0	0	0	0	0	0	0	0	0	0	0	0	0	0	0	0	29.3314	28.2931	28.9657	28.7367	0	0	0	0	0	0	0	0	0	0	0	0	0	0	0	0
PC	26:0_18:1	+H	900.742	C52 H103 O8 N1 P1	0	0	0	0	0	0	0	0	0	0	0	0	0	0	0	0	0	0	0	0	0	0	0	0	0	0	0	0	0	0	0	0	0	0	75.4585	75.0214	0	0	0	0	0	0	0	0
PC	24:0_20:4	+H	894.695	C52 H97 O8 N1 P1	0	0	0	0	0	0	0	0	0	0	0	0	0	0	0	0	0	0	0	0	0	0	0	0	0	10.8707	0	12.1141	0	0	0	0	11.455	12.2071	0	13.3577	0	0	0	0	0	0	0	0
PC	26:0_20:4	+H	922.726	C54 H101 O8 N1 P1	0	0	0	0	0	0	0	0	0	0	0	0	0	0	0	0	0	0	0	0	0	0	0	0	0	0	0	0	0	0	0	0	22.2399	23.71	25.1104	0	0	0	0	0	0	0	0	0
PE	P-18:0_14:0 or O-18:1_14:0	+H	676.528	C37 H75 O7 N1 P1	38.54	38.4981	35.9153	39.542	63.6891	58.6149	64.5991	64.8513	31.8271	30.1559	32.5055	38.1601	21.8801	20.692	22.0647	20.2175	22.7603	24.213	22.4112	25.833	31.6442	29.046	38.0247	33.8272	29.0654	27.288	29.1958	33.0039	35.928	0	0	37.42	79.2184	68.5786	75.6015	90.8515	28.2361	26.0984	22.2986	26.9041	24.3212	23.0006	22.4125	24.882
PE	O-18:0_15:0	+H	692.559	C38 H79 O7 N1 P1	0	0	0	0	0	0	0	0	0	0	0	0	39.734	38.4108	0	36.0971	22.576	24.9867	21.9384	25.8041	262.062	256.695	320.041	0	227.156	0	185.282	234.828	0	145.51	133.953	140.512	164.146	179.722	184.145	201.438	0	0	0	0	0	0	0	0
PE	P-18:0_15:0 or O-18:1_15:0	+H	690.543	C38 H77 O7 N1 P1	133.024	113.603	98.9752	100.836	53.2375	49.7111	49.8806	50.6248	38.4536	36.0964	32.518	37.0299	141.255	125.387	109.421	112.782	69.0962	66.2721	48.616	58.0642	193.819	193.089	206.822	205.497	125.836	113.384	105.071	135.296	0	0	93.1443	96.4168	188.389	191.263	176.671	164.461	221.32	183.223	128.814	161.482	62.2447	56.5171	47.7871	53.0413
PE	15:0_18:2	+H	702.507	C38 H73 O8 N1 P1	19.3792	19.788	18.0898	18.5746	0	0	0	0	0	0	0	0	0	0	0	0	0	0	0	0	0	0	0	0	0	0	0	0	0	0	0	0	0	0	0	0	0	0	0	0	0	0	0	0
PE	18:0_16:0	+H	720.554	C39 H79 O8 N1 P1	0	0	0	0	0	0	0	0	0	0	0	0	0	0	0	0	0	17.141	0	14.1654	0	0	0	0	0	0	0	0	0	0	0	0	0	0	0	0	0	0	0	0	0	11.9204	9.72831	10.3547
PE	O-18:0_16:0	+H	706.575	C39 H81 O7 N1 P1	0	0	0	0	0	93.6416	0	107.183	0	22.6244	24.5478	0	43.1896	41.2815	0	0	0	0	0	0	0	0	0	0	0	0	0	0	0	0	0	0	0	0	0	0	0	0	0	0	19.4544	20.776	0	23.0799
PE	P-18:0_16:0 or O-18:1_16:0	+H	704.559	C39 H79 O7 N1 P1	0	0	0	0	310.588	278.427	295.946	349.251	114.754	0	0	133.224	260.127	254.157	219.287	197.972	303.578	0	273.302	289.816	0	0	0	0	0	0	0	0	0	0	0	0	1451.72	1405.98	1341.15	1476.44	298.307	287.468	236.592	294.699	281.979	284.979	250.864	273.776
PE	16:0_18:1	+H	718.538	C39 H77 O8 N1 P1	0	0	0	0	0	0	0	0	21.1907	0	20.8457	24.9254	0	0	0	0	18.3466	0	22.3429	23.7382	0	0	0	0	0	0	0	0	0	0	0	0	0	0	0	0	0	0	0	0	11.136	0	0	13.4423
PE	P-16:0_18:1 or O-16:1_18:1	+H	702.543	C39 H77 O7 N1 P1	0	111.636	101.679	96.895	0	0	0	0	0	18.5983	18.8132	0	0	0	0	0	0	0	0	0	0	0	0	0	0	0	0	0	0	0	0	0	0	0	0	0	0	38.4213	35.1969	39.6612	28.5157	0	26.1869	28.8599
PE	16:0_18:2	+H	716.522	C39 H75 O8 N1 P1	0	0	0	0	0	0	0	0	0	0	0	0	0	0	0	0	0	0	0	0	0	0	0	0	0	0	0	0	108.106	0	117.154	108.723	0	0	0	0	0	0	0	0	0	0	0	0
PE	P-16:0_18:2 or O-16:1_18:2	+H	700.528	C39 H75 O7 N1 P1	105.146	106.409	97.9244	92.3709	124.121	114.995	116.883	0	0	0	0	0	0	0	0	0	0	0	0	0	0	0	0	0	0	0	0	0	0	0	0	0	0	0	0	0	0	0	0	0	0	0	0	0
PE	P-18:0_17:0 or O-18:1_17:0	+H	718.575	C40 H81 O7 N1 P1	0	0	0	0	0	0	0	0	0	0	0	0	0	33.0971	28.5433	0	30.2276	29.3417	27.879	30.4928	0	0	0	0	0	0	0	0	120.071	0	92.9196	0	0	0	0	0	47.405	0	34.2411	0	28.3606	26.7864	0	0
PE	17:0_18:1	+H	732.554	C40 H79 O8 N1 P1	37.0143	32.6792	31.3389	31.6779	0	0	0	0	5.91435	0	6.54363	7.22677	12.3959	11.6661	0	10.6424	9.42731	9.22017	8.55436	9.09073	0	0	0	0	38.5169	30.0322	32.796	42.222	0	41.5352	47.0233	50.9349	46.7077	0	54.3969	58.9974	19.3546	18.1778	13.9032	16.7138	7.25275	6.80649	0	6.93912
PE	18:0_18:0	+H	748.585	C41 H83 O8 N1 P1	37.5444	36.7675	30.5972	0	24.1609	22.503	21.9591	0	0	0	0	0	0	0	0	0	0	0	0	0	0	0	0	0	0	0	0	0	149.662	153.925	138.992	156.441	129.915	121.435	108.44	121.275	0	0	0	0	0	0	0	0
PE	O-18:0_18:0	+H	734.606	C41 H85 O7 N1 P1	0	0	41.2169	46.0205	70.4008	69.9956	74.513	83.695	0	0	0	0	0	0	48.7338	55.8156	0	24.3704	21.6638	26.1696	0	0	0	0	0	0	0	0	0	0	515.255	614.109	0	0	0	0	0	34.5194	32.6857	37.5978	13.3231	13.5293	12.5627	15.1117
PE	P-18:0_18:0 or O-18:1_18:0	+H	732.59	C41 H83 O7 N1 P1	188.088	197.671	162.063	171.163	73.5891	78.7881	0	84.7607	30.8522	30.7689	33.4446	38.3121	0	55.2387	53.2584	0	47.9663	53.1803	50.2033	60.2315	60.2194	57.0645	64.4965	78.859	52.2226	46.9717	41.8679	56.6819	178.329	190.673	175.321	214.576	209.599	230.152	206.484	226.597	71.0361	70.0077	66.0197	75.2316	46.9901	46.0199	42.2796	49.0164
PE	O-18:0_18:1	+H	732.59	C41 H83 O7 N1 P1	455.263	464.496	379.183	0	2277.86	2185.88	2036.82	2447.93	285.488	268.382	289.397	334.864	465.057	451.454	390.075	413.319	409.702	409.316	356.813	448.175	1680.99	1568.03	1549.57	0	3188.06	2927.29	0	3213.49	5019.58	0	0	5162.48	7280.17	7486.03	6830.65	7450.51	429.554	412.302	324.543	417.318	212.823	204.49	177.083	210.271
PE	P-18:0_18:1 or O-18:1_18:1	+H	730.575	C41 H81 O7 N1 P1	4039.82	4112.69	3396.23	3628.58	4163.04	3994.69	4142.67	4376.65	855.073	824.382	864.882	914.168	1470	1423.61	1273.59	1292.9	1165	1268.68	1138.24	1312.1	1497.84	1384.4	1534.75	1790.34	1750.75	1629.94	1267.45	1806.39	2074.57	2123.52	1625.66	1886.09	4846.71	4963.98	4283.49	4828.93	2022.53	1908.17	1609.9	1962.73	1105.38	1193.43	1017.99	1156.71
PE	O-18:0_18:2	+H	730.575	C41 H81 O7 N1 P1	0	0	0	0	0	0	0	0	0	59.2943	62.4691	73.9048	111.913	0	93.024	96.3875	0	0	64.5002	78.8611	0	0	0	0	0	0	0	0	0	0	0	0	0	0	0	0	0	85.9685	73.9203	83.9776	31.741	29.0808	26.7391	30.5042
PE	P-18:0_18:2 or O-18:1_18:2	+H	728.559	C41 H79 O7 N1 P1	3247.89	3007.85	0	2803.87	0	0	0	0	0	0	0	0	0	0	0	0	0	0	0	0	0	0	0	0	0	0	575.358	688.224	753.679	750.439	684.584	0	0	0	0	0	578.353	0	400.675	0	266.916	261.236	226.302	0
PE	18:0_18:3	+H	742.538	C41 H77 O8 N1 P1	0	0	0	0	13.8539	11.5888	11.6272	13.5399	6.65795	6.98891	6.69884	7.96081	4.69049	4.51344	4.39371	4.3648	2.04611	2.17796	2.02847	2.35904	0	0	0	0	0	0	0	0	46.7411	46.1254	47.3869	46.5062	38.0807	40.8276	48.0158	49.5822	2.19513	2.04372	1.97856	2.10161	0	0	0	0
PE	18:1_18:2	+H	742.538	C41 H77 O8 N1 P1	652.842	658.75	583.563	571.942	101.383	95.3241	97.7816	87.6255	11.3778	11.0147	11.6973	13.2364	17.1444	18.1026	16.7335	17.5175	22.378	21.8174	20.9739	22.848	86.3281	92.3965	100.375	100.49	157.474	145.347	136.453	141.965	209.936	212.405	193.884	205.458	140.728	134.686	136.4	140.901	32.6645	28.7493	29.6812	30.5158	16.4603	15.1584	16.5745	17.8336
PE	P-18:0_18:3 or O-18:1_18:3	+H	726.543	C41 H77 O7 N1 P1	0	0	0	0	21.3636	20.2973	22.2588	22.0678	0	0	0	0	0	0	0	0	0	0	0	0	0	0	0	0	0	0	0	0	24.9546	0	27.687	30.374	25.4426	29.4812	32.8851	0	0	0	0	0	0	0	0	0
PE	18:1_18:3	+H	740.522	C41 H75 O8 N1 P1	0	0	0	0	0	0	0	0	0	0	0	0	0	0	0	0	0	0	0	0	0	0	0	0	4.30462	0	0	4.99348	67.3752	73.5933	69.6544	76.2723	0	0	0	0	0	0	0	0	0	0	0	0
PE	18:2_18:2	+H	740.522	C41 H75 O8 N1 P1	214.33	216.059	202.443	205.666	38.8066	37.1461	38.5248	39.3515	0	0	0	0	0	5.05701	4.93828	4.8557	6.57152	6.75658	6.59855	7.39293	29.9402	27.7211	29.0183	29.9035	28.3063	26.6495	25.7782	29.1797	46.6922	47.2923	45.0226	43.519	28.6867	30.3988	0	0	8.72227	6.95825	7.79232	8.21546	5.46557	5.57876	5.50019	6.46557
PE	16:0_20:4	+H	740.522	C41 H75 O8 N1 P1	0	0	0	0	175.081	154.967	178.325	180.394	0	0	0	0	0	0	0	0	0	0	0	0	0	0	0	0	0	0	29.2298	35.1474	0	0	0	0	0	0	0	0	0	0	0	0	0	0	0	0
PE	19:0_18:1	+H	760.585	C42 H83 O8 N1 P1	0	0	0	0	0	0	0	0	0	0	0	0	0	0	0	0	11.7377	13.2228	0	0	0	0	32.4656	45.9741	0	0	0	0	118.262	110.393	78.5405	98.8263	103.974	104.02	91.6946	101.113	19.4013	18.2002	0	20.1905	0	0	0	0
PE	P-18:0_19:1 or O-18:1_19:1	+H	744.59	C42 H83 O7 N1 P1	73.6168	69.0304	62.7313	62.4555	46.0634	43.2077	43.2012	45.0039	0	0	0	0	27.5816	25.6214	22.5912	22.8996	22.3291	21.3871	20.5401	22.7563	26.2742	24.113	23.7377	0	0	0	0	0	0	0	0	0	58.8156	63.5271	53.0434	0	41.6442	38.8523	30.4384	38.0491	21.69	21.063	18.5089	21.1275
PE	17:0_20:4	+H	754.538	C42 H77 O8 N1 P1	0	0	0	0	0	0	0	0	0	0	0	0	0	0	0	0	3.70776	3.74738	3.54147	3.96324	0	0	0	0	25.1852	21.3948	21.9808	24.0819	0	0	0	0	0	0	0	0	0	0	0	0	3.26935	3.06372	3.17805	3.37126
PE	18:0_20:0	+H	776.616	C43 H87 O8 N1 P1	0	0	0	0	11.2572	9.95435	10.995	0	0	0	0	0	0	0	0	0	3.60779	3.46685	0	0	0	0	0	0	0	0	0	0	46.805	48.1185	40.9515	45.286	41.9799	40.8028	0	0	0	0	0	0	0	0	0	0
PE	20:0_18:1	+H	774.601	C43 H85 O8 N1 P1	205.212	197.257	162.303	166.017	0	0	189.175	193.313	0	0	0	0	0	89.8946	0	73.9822	0	0	0	0	176.39	0	153.349	194.077	0	0	296.824	473.579	0	0	0	0	754.514	0	720.801	0	117.894	109.484	89.5283	0	0	0	0	0
PE	O-18:0_20:1	+H	760.621	C43 H87 O7 N1 P1	45.6195	50.7728	44.2804	46.0074	0	179.94	186.776	206.292	0	0	0	0	70.2448	67.4822	62.4426	63.6006	165.699	173.818	160.016	176.796	0	0	0	0	2819.29	0	2258.83	3192.25	0	0	0	0	0	0	0	0	54.6714	0	47.5976	55.1384	26.3695	26.805	24.5655	29.8945
PE	P-18:0_20:1 or O-18:1_20:1	+H	758.606	C43 H85 O7 N1 P1	204.552	209.942	173.773	184.244	177.015	177.137	183.328	205.794	28.1061	27.8773	28.8293	34.6889	101.673	102.632	92.0373	98.622	138.335	142.802	130.385	154.265	76.8977	68.8392	75.3526	92.1704	361.491	270.883	223.175	320.421	77.1777	87.6633	82.3571	100.201	195.711	221.79	211.462	228.391	163.513	156.879	139.018	161.52	126.151	121.767	107.673	134.556
PE	20:1_18:1	+H	772.585	C43 H83 O8 N1 P1	0	0	0	0	0	0	0	0	0	0	0	0	0	0	0	0	0	0	0	0	0	0	0	0	0	567.546	517.126	577.854	0	0	0	0	0	0	0	0	0	0	0	0	0	0	0	0
PE	20:0_18:2	+H	772.585	C43 H83 O8 N1 P1	0	0	0	0	0	0	0	0	0	0	0	0	0	0	0	0	0	31.203	0	30.1602	0	0	0	0	0	0	0	0	0	0	0	0	0	0	0	0	0	0	0	0	0	0	0	0
PE	O-18:0_20:2	+H	758.606	C43 H85 O7 N1 P1	0	0	280.629	294.926	675.809	639.552	608.302	658.914	93.1189	90.5733	0	111.302	158.521	159.562	0	139.873	145.103	144.062	132.572	153.825	1062.28	0	0	1042.39	1880.88	1685.6	1443.19	2281.74	0	0	0	0	1016.4	0	0	970.57	146.514	144.821	115.974	142.185	0	42.0157	36.4226	41.4668
PE	P-18:0_20:2 or O-18:1_20:2	+H	756.59	C43 H83 O7 N1 P1	1612.75	1637.76	1343.4	1257.96	454.873	429.244	418.098	448.084	119.644	106.59	112.36	139.076	229.002	211.686	181.692	167.32	199.795	189.259	169.646	197.942	199.896	199.075	180.629	222.443	490.309	463.158	0	449.355	348.25	336.05	269.334	309.802	373.455	400.489	336.967	350.98	341.421	318.513	240.035	294.923	186.697	183.705	158.849	178.144
PE	18:1_20:2	+H	770.569	C43 H81 O8 N1 P1	213.116	217.823	200.712	196.059	0	0	0	0	0	0	0	0	0	0	0	0	14.6218	14.3981	14.0666	14.9808	0	0	0	0	137.665	128.073	0	140.148	0	0	0	0	39.2585	36.1502	0	0	0	0	0	0	0	8.76559	8.63939	9.89975
PE	18:0_20:3	+H	770.569	C43 H81 O8 N1 P1	0	0	75.5842	78.8356	103.859	0	99.0376	107.241	0	0	0	0	0	0	0	0	0	0	0	0	0	0	0	0	0	0	0	0	0	0	0	0	0	0	0	0	0	0	0	0	0	0	26.0028	28.4705
PE	O-18:0_20:3	+H	756.59	C43 H83 O7 N1 P1	0	0	0	0	105.583	0	89.2895	0	0	0	0	0	0	0	0	0	0	0	0	0	0	0	0	0	0	0	0	0	0	0	0	0	0	0	0	0	0	0	0	0	0	0	0	0
PE	P-18:1_20:2 or O-18:2_20:2	+H	754.575	C43 H81 O7 N1 P1	70.5157	69.2901	60.1014	57.6309	0	0	0	0	14.0308	13.3833	14.2315	13.7219	0	0	0	0	0	0	0	0	147.648	135.469	164.937	157.234	96.0345	87.9016	77.6902	102.247	168.702	168.544	157.108	158.298	150.951	157.161	164.158	174.391	0	0	0	0	0	0	0	0
PE	P-18:0_20:3 or O-18:1_20:3	+H	754.575	C43 H81 O7 N1 P1	117.737	119.926	101.476	104.245	81.2541	82.4874	94.0714	109.918	0	0	0	0	0	0	0	0	21.7263	24.042	22.2812	0	0	0	0	0	59.9948	0	55.2449	62.353	0	0	0	0	0	0	0	0	18.3916	21.9721	19.7433	0	17.2989	18.5819	0	0
PE	20:2_18:2	+H	768.554	C43 H79 O8 N1 P1	151.709	169.379	187.018	194.083	0	0	0	0	0	0	0	0	0	0	0	0	5.85551	5.95008	5.49435	6.52349	0	0	0	0	0	43.9215	45.4599	53.3234	0	0	0	0	0	0	0	0	0	0	0	0	0	0	0	0
PE	P-18:0_20:4 or O-18:1_20:4	+H	752.559	C43 H79 O7 N1 P1	226.139	220.999	163.516	172.124	79.248	73.0329	78.2022	93.2142	32.0364	33.9064	29.4966	40.8545	31.4313	31.9415	34.4454	29.9159	27.4973	29.3212	23.5294	26.7199	45.3921	46.1773	48.9325	63.1591	57.4114	53.4631	47.1678	74.0866	97.0818	84.4833	63.4154	74.6746	180.259	163.755	161.421	179.036	50.4865	46.7302	39.8089	55.195	22.8608	24.5348	20.2391	22.1171
PE	18:2_20:4	+H	764.522	C43 H75 O8 N1 P1	30.4009	29.9265	29.0257	26.8751	23.5682	0	21.8291	20.3995	0	0	0	0	0	0	0	0	0	0	0	0	0	0	0	0	13.3849	12.0483	0	0	0	0	0	0	0	0	0	0	0	0	0	0	0	0	0	0
PE	19:0_20:4	+H	782.569	C44 H81 O8 N1 P1	0	0	0	0	0	0	0	0	0	0	0	0	0	0	0	0	0	0	0	0	0	0	0	0	0	0	0	0	0	0	0	0	0	0	0	0	0	0	0	0	0	3.97462	3.44885	0
PE	16:0_24:0	+H	804.648	C45 H91 O8 N1 P1	0	0	0	0	0	0	0	0	0	0	0	0	0	0	0	0	0	0	0	0	0	0	0	0	11.2643	10.2436	9.67593	12.575	0	0	0	0	0	0	0	0	0	0	0	0	0	0	0	0
PE	18:1_22:0	+H	802.632	C45 H89 O8 N1 P1	315.62	330.086	286.437	311.055	0	0	0	0	0	12.3074	12.5999	15.3353	8.65406	8.34204	0	0	0	0	0	0	0	0	0	0	0	0	0	0	100.217	104.03	96.9461	110.852	78.4464	79.0702	88.9181	95.33	0	0	0	0	5.68042	5.58828	0	0
PE	O-18:0_22:1	+H	788.653	C45 H91 O7 N1 P1	0	0	0	0	0	19.4866	20.9668	22.1634	0	0	0	0	0	0	0	0	0	0	0	0	0	0	0	0	0	345.65	311.184	406.09	0	0	0	0	0	0	0	0	0	0	0	0	0	0	0	0
PE	P-18:0_22:1 or O-18:1_22:1	+H	786.637	C45 H89 O7 N1 P1	13.1404	13.3021	12.6459	0	56.488	54.0949	55.5385	58.9245	0	0	0	0	0	0	0	0	4.10803	4.17015	3.96526	4.43959	0	0	0	0	35.871	34.7163	31.3972	41.6063	0	0	0	0	0	0	0	0	0	0	0	0	2.32253	2.4428	2.17947	2.58096
PE	20:0_20:2	+H	800.616	C45 H87 O8 N1 P1	31.95	0	23.4384	0	0	0	0	0	0	0	0	0	0	0	0	0	0	0	0	0	0	0	0	0	0	0	0	0	60.7112	62.2466	0	0	30.2752	31.4322	28.1298	0	0	0	0	0	4.76256	4.45015	3.79095	0
PE	22:0_18:2	+H	800.616	C45 H87 O8 N1 P1	242.179	256.915	225.288	228.481	50.8887	44.3426	46.825	48.9282	0	0	0	0	0	0	0	0	0	0	0	0	0	0	0	0	0	0	0	0	0	0	0	0	0	0	0	0	0	0	0	0	0	0	0	0
PE	18:0_22:4	+H	796.585	C45 H83 O8 N1 P1	0	0	0	0	44.8362	40.1187	40.916	41.9132	0	0	0	0	0	0	0	0	0	0	0	0	0	0	0	0	0	0	0	0	0	0	0	0	0	0	0	0	0	0	0	0	0	0	0	0
PE	20:0_20:4	+H	796.585	C45 H83 O8 N1 P1	0	0	0	0	118.555	106.51	118.76	113.227	0	0	0	0	0	0	0	0	0	0	0	0	0	0	0	0	0	0	0	0	0	0	0	0	0	0	0	0	0	0	0	0	0	0	0	0
PE	18:0_22:5	+H	794.569	C45 H81 O8 N1 P1	0	0	0	0	53.1658	44.0531	46.2001	48.6775	0	0	0	0	0	0	0	0	0	0	0	0	0	0	0	0	0	0	0	0	0	0	0	0	0	0	0	0	17.8552	0	0	14.5968	0	0	0	0
PE	18:1_23:0	+H	816.648	C46 H91 O8 N1 P1	50.5395	51.4441	47.5748	48.4763	0	0	0	0	0	0	0	0	0	0	0	0	0	0	0	0	0	0	0	0	0	0	0	0	0	0	0	0	0	0	0	0	0	0	0	0	0	0	0	0
PE	18:1_24:0	+H	830.663	C47 H93 O8 N1 P1	112.028	113.742	101.215	104.92	0	0	63.9304	66.4754	0	0	0	0	13.2752	12.5707	12.0944	0	0	0	0	0	0	0	0	0	168.793	155.022	141.965	192.963	29.5382	28.7434	0	0	35.747	38.6947	39.9097	39.9087	18.9721	17.3772	16.0206	18.2732	12.5285	0	11.4136	0
PE	24:0_18:2	+H	828.648	C47 H91 O8 N1 P1	112.893	115.445	99.7404	103.825	0	33.0999	35.0452	0	0	0	0	0	5.47733	4.97138	0	0	6.9184	7.00979	6.14752	7.43597	0	0	0	0	47.7899	48.3366	46.7931	59.8509	0	0	0	0	0	0	0	0	8.79846	0	7.74054	8.72299	0	0	4.50758	5.14411
PE	25:0_18:1	+H	844.679	C48 H95 O8 N1 P1	21.8403	22.8658	21.1835	20.6135	0	0	0	0	0	0	0	0	0	0	0	0	0	0	0	0	0	0	0	0	23.4907	22.2414	20.1797	26.5078	0	0	0	0	0	0	0	0	0	0	0	0	0	0	0	0
PE	20:1_24:0	+H	858.695	C49 H97 O8 N1 P1	0	0	0	0	0	0	0	0	0	0	0	0	0	0	0	0	5.54461	0	5.17278	0	0	0	0	0	103.455	97.4863	90.7329	113.641	0	0	0	0	0	0	0	0	0	0	0	0	0	0	0	0
PE	24:0_20:2	+H	856.679	C49 H95 O8 N1 P1	0	0	0	0	0	0	0	0	0	0	0	0	0	0	0	0	0	0	0	0	0	0	0	0	42.5991	38.8299	36.5202	0	0	0	0	0	0	0	0	0	0	0	0	0	0	0	0	0
PE	24:0_20:4	+H	852.648	C49 H91 O8 N1 P1	0	0	0	0	3.80073	0	0	3.64361	0	0	0	0	0	0	0	0	0	0	0	0	0	0	0	0	0	0	0	0	0	0	0	0	0	0	0	0	0	0	0	0	0	0	0	0
PE	24:0_22:1	+H	886.726	C51 H101 O8 N1 P1	0	0	0	0	0	0	0	0	0	0	0	0	0	0	0	0	0	0	0	0	0	0	0	0	0	18.272	18.4825	24.3427	0	0	0	0	0	0	0	0	0	0	0	0	0	0	0	0
PG	16:0_18:1	-H	747.518	C40 H76 O10 N0 P1	13.287	15.8196	13.6408	15.8146	37.2815	32.3926	35.3864	36.481	10.5075	0	11.5824	12.3853	0	0	0	0	0	0	0	0	0	0	0	0	0	0	0	0	0	0	0	0	0	0	0	0	0	0	0	0	0	0	0	0
PG	18:0_18:0	-H	777.565	C42 H82 O10 N0 P1	52.5653	47.5918	48.8655	40.8905	180.496	241.665	209.653	203.956	0	0	0	0	0	12.178	13.2489	12.4527	16.582	16.6683	15.2758	14.2936	0	0	0	0	50.4588	52.9754	56.8134	54.0225	0	0	0	0	0	0	0	0	0	21.2458	21.7731	20.6473	0	16.8256	15.8992	15.8658
PG	18:0_18:1	-H	775.549	C42 H80 O10 N0 P1	325.29	223.119	246.517	206.365	225.327	200.346	199.636	223.417	75.2581	70.6033	50.9474	43.2169	50.5377	36.5957	29.4333	39.9162	74.7546	62.4673	0	36.6411	0	0	0	0	212.033	218.069	146.393	145.589	50.903	71.8756	0	0	0	0	77.7602	74.9585	75.4154	72.1405	62.1502	43.3977	62.5162	55.3189	51.5939	33.9788
PG	18:1_18:1	-H	773.534	C42 H78 O10 N0 P1	171.723	180.893	207.399	188.487	38.9629	36.6107	36.0102	0	36.8589	37.2887	37.4823	36.6579	15.3647	15.413	15.4271	15.4752	0	14.761	14.2972	15.3842	0	0	0	0	45.0938	41.0185	41.7193	42.1312	0	0	52.5288	49.3109	48.4185	47.9297	49.5007	47.7054	0	22.7737	23.5573	22.1671	14.7353	14.2964	14.2191	13.9039
PG	18:1_18:2	-H	771.518	C42 H76 O10 N0 P1	54.7152	52.8265	56.3159	56.5262	20.2444	19.8515	21.3234	21.3032	11.5908	12.1441	12.4794	12.1695	9.24866	9.20657	9.63135	9.90746	10.022	10.2702	10.5501	10.8537	25.7509	25.6816	25.511	26.6078	63.0469	60.7911	63.389	64.6553	25.5387	29.241	29.0084	29.048	0	0	24.4943	24.2607	14.6914	14.3937	14.5781	15.2575	8.34965	8.53932	9.0445	8.81492
PG	18:2_18:2	-H	769.503	C42 H74 O10 N0 P1	40.1	41.5464	47.1898	45.3642	20.8141	20.671	22.586	22.8365	10.6896	11.6992	12.6807	11.9442	7.60997	7.44221	7.86083	8.10487	8.2499	7.78427	8.31077	8.52134	38.5896	38.5795	36.1632	43.1652	76.4409	73.362	77.8556	81.3256	21.8908	22.56	22.5146	23.7491	21.9958	21.8143	19.1375	20.0723	13.2355	13.6607	13.6695	12.7598	7.35001	7.21968	7.42925	7.2588
PI	16:0_16:0	-H	809.519	C41 H78 O13 N0 P1	0	0	0	0	10.5134	0	0	9.70371	0.818639	0.801362	0.790102	0.834971	0	0	0	0	0	0	0	0	5.6816	5.37089	5.36489	5.09806	0	0	0	0	1.67429	1.82022	1.76106	0	0	0	0	0	0	0	0	0	0	0	0	0
PI	18:0_15:0	-H	823.534	C42 H80 O13 N0 P1	0	0	0	0	2.41424	2.67118	2.25595	2.27807	0	0	0	0	0	0	0	0	0	0	0	0	25.1929	24.1549	21.6249	23.6565	0	0	0	0	0	0	0	0	0	0	0	0	0	0	0	0	0	0	0	0
PI	15:0_18:1	-H	821.519	C42 H78 O13 N0 P1	0	0	0	0	1.28432	1.29348	0	1.39514	0	0	0	0	0	0	0	0	0	0	0	0	5.05696	4.87224	4.73532	4.91537	0	0	0	0	0	0	0	0	0	0	0	0	0	0	0	0	0	0	0	0
PI	18:0_16:0	-H	837.55	C43 H82 O13 N0 P1	1.60227	1.64402	1.69386	1.65308	11.419	10.4548	0	9.77834	1.77007	1.70862	1.70632	1.66006	0.874847	0.844057	0.801373	0.708354	0.665897	0.638723	0.612399	0.638051	16.5871	14.6427	14.4311	13.3349	3.49387	3.33226	3.54767	3.32876	9.7022	9.41246	11.5742	9.46284	14.8507	13.5963	14.7532	14.3618	0	0	0	0	0	0	0	0
PI	16:0_18:1	-H	835.534	C43 H80 O13 N0 P1	15.8331	14.939	14.2629	13.7768	58.2603	55.4475	58.3096	53.9453	7.00783	6.434	6.85634	6.71952	6.04192	6.02888	5.95384	5.86135	1.9985	1.96697	1.99877	2.00753	82.286	73.0252	66.3788	68.1446	19.5525	20.3115	18.0722	17.2491	38.3222	39.2121	37.9318	38.0851	74.0967	69.5494	77.2901	72.8715	2.48035	2.45123	2.51689	2.44994	0.715268	0.721051	0.743504	0.683257
PI	O-16:0_18:1	-H	821.555	C43 H82 O12 N0 P1	0	0	0	0	2.55431	2.34829	2.46414	2.38122	0	0	0	0	0	0	0	0	0	0	0	0	0	0	0	0	0	0	0	0	2.43722	0	2.34749	2.43815	0	1.83522	2.17875	2.08217	0	0	0	0	0	0	0	0
PI	16:0_18:2	-H	833.519	C43 H78 O13 N0 P1	14.5613	14.941	15.1958	15.1393	45.5207	44.202	46.6611	44.1253	6.66127	6.23167	6.66748	6.89901	5.01102	5.24107	5.36454	5.41928	2.19363	2.09738	2.25718	2.25216	75.1705	73.2781	68.6055	70.702	9.98143	10.343	11.1317	9.03858	45.679	50.434	52.5252	53.2112	196.82	271.733	367.392	462.268	2.89449	2.9239	3.16293	3.18866	0.731129	0.770987	0.761924	0.847431
PI	O-16:0_18:2	-H	819.539	C43 H80 O12 N0 P1	0	0	0	0	1.23853	1.22051	1.26979	1.18454	0	0	0	0	0	0	0	0	0	0	0	0	0	0	0	0	0	0	0	0	1.87048	2.14998	2.05868	2.27201	1.13673	1.1151	1.3452	1.23788	0	0	0	0	0	0	0	0
PI	16:0_18:3	-H	831.503	C43 H76 O13 N0 P1	0	0	0	0	1.77672	1.87122	1.8543	1.79891	0	0	0	0	0	0	0	0	0	0	0	0	2.56392	2.53457	2.41677	2.57653	0	0	0	0	0	0	0	0	3.19064	3.04486	3.26709	3.33079	0	0	0	0	0	0	0	0
PI	17:0_18:1	-H	849.55	C44 H82 O13 N0 P1	0	0	4.001	4.06142	7.65261	6.96055	7.45198	7.19569	2.10764	1.86742	2.18249	2.27582	1.72052	1.85552	1.86902	1.74288	0	0	0.734496	0.748358	29.2823	24.9625	26.3587	28.7936	0	6.69293	6.82018	6.7974	17.1337	16.8093	16.6065	17.6766	21.8324	19.5041	22.1531	21.4812	0	0	0	0	0	0	0	0
PI	17:0_18:2	-H	847.534	C44 H80 O13 N0 P1	5.02166	4.84875	4.71794	4.71995	4.31826	4.216	4.19828	3.99078	2.67435	2.40553	2.61966	2.66225	2.33397	2.19313	2.21397	2.15264	0.866316	0.846956	0.902438	0.877976	38.5084	37.4429	37.4124	36.3996	5.78807	6.26134	6.20253	5.88516	20.7509	21.7006	20.7373	22.6483	24.2097	0	25.0556	24.7068	1.27327	1.20638	1.2802	1.25017	0	0	0	0
PI	18:0_18:0	-H	865.581	C45 H86 O13 N0 P1	0	0	0	0	3.07321	3.00927	2.93259	0	1.74813	1.71689	1.69405	1.71127	1.0258	0.976477	1.25658	0.884313	0.719261	0.674862	0.546571	0	24.4536	22.3931	21.396	20.8833	4.04747	4.10779	4.23861	4.16378	4.74948	4.4355	4.52345	4.56791	7.36818	6.5386	6.86211	6.88539	0	0	0	0	0	0	0	0
PI	18:0_18:1	-H	863.566	C45 H84 O13 N0 P1	56.5458	59.7738	63.6851	58.9668	149.068	144.08	149.891	141.764	36.6361	34.1276	40.6351	42.6253	33.2076	35.8721	36.0157	36.2382	19.6891	18.9352	21.437	21.8456	450.793	428.164	420.929	424.942	226.683	195.579	197.65	191.985	876.328	891.522	894.76	929.491	966.911	868.844	940.128	887.757	19.9475	18.2045	21.5403	20.7237	5.3428	5.50412	5.76578	6.01686
PI	O-18:0_18:1	-H	849.586	C45 H86 O12 N0 P1	11.4011	13.7037	16.5623	0	23.3418	23.5783	22.1865	23.8907	7.42586	6.77384	7.04788	8.16558	2.41599	2.29195	0	1.84634	0	0	0	0	18.2714	15.825	13.8193	13.9225	13.176	13.1654	12.8321	0	42.361	43.2224	41.5487	0	46.1713	42.5291	55.6535	47.6976	2.93571	2.56702	0	0	0	0	0	0
PI	18:1_18:1	-H	861.55	C45 H82 O13 N0 P1	0	219.143	0	219.508	243.971	232.321	247.981	236.74	68.364	64.1022	0	74.3459	60.2461	55.8903	59.1787	56.1045	29.354	27.4556	28.5465	28.908	703.99	665.451	608.78	633.622	213.99	241.175	225.614	0	1116.88	1205.65	1127.74	1183.85	1155	1025.63	1013.83	1130.92	46.0806	40.7442	46.7254	42.6272	8.51614	8.5479	8.82433	8.486
PI	O-18:0_18:2	-H	847.571	C45 H84 O12 N0 P1	9.38768	10.1644	10.8556	10.4054	23.2496	21.8518	23.1623	20.2377	8.26784	8.06771	8.3683	8.01779	4.53999	4.4056	4.53125	4.14883	1.00879	0.998888	1.04131	1.01063	26.3733	23.399	24.2268	22.4927	7.7438	7.89455	8.27278	7.90513	56.0484	53.1235	73.0942	56.484	42.088	39.7003	43.7585	42.2512	5.90335	5.40421	5.88645	5.44475	0.681932	0.669068	0.66242	0.653944
PI	18:1_18:2	-H	859.534	C45 H80 O13 N0 P1	44.7041	44.8477	47.1254	46.3208	33.0596	33.6674	31.0221	32.0763	9.31123	9.03582	9.2742	9.5573	8.36907	8.4188	8.81531	8.62752	3.27764	3.17255	3.27926	3.35572	98.962	93.7461	92.6452	94.155	24.4442	24.3779	25.3369	24.41	108.172	109.946	111.534	114.176	69.3289	69.8373	74.3561	74.8918	7.65434	7.59934	7.90621	7.86167	1.31785	1.36487	1.34154	1.34962
PI	18:0_18:3	-H	859.534	C45 H80 O13 N0 P1	0	0	0	0	33.0954	33.7386	31.0853	0	9.31216	9.03807	9.28633	0	0	0	0	0	0	0	0	0	0	0	0	0	0	0	0	0	108.181	0	111.546	0	69.3425	69.8683	74.3561	0	0	0	0	0	0	0	0	0
PI	18:2_18:2	-H	857.519	C45 H78 O13 N0 P1	0	12.8751	12.5006	12.8423	1.80262	1.7745	1.67583	1.71514	1.13608	1.08464	1.18838	1.17938	0.95892	0.87107	0.915957	0.98078	0	0	0	0	14.929	15.5452	14.4122	15.0162	2.01851	1.99849	2.07699	2.2157	9.24896	10.0561	9.36619	10.6194	5.19153	5.30702	5.27711	5.48285	0.954817	0.919219	0.974581	1.03271	0	0	0	0
PI	16:0_20:4	-H	857.519	C45 H78 O13 N0 P1	22.5133	22.7123	23.3498	23.2727	218.458	225.047	208.798	202.532	11.0931	10.1368	11.0864	10.8912	4.22241	4.39403	4.58597	4.47927	5.60655	5.29853	5.25295	5.92392	20.7609	19.2036	18.3193	18.6836	58.4479	60.5758	66.9562	56.2194	8.93803	9.4042	9.34074	9.4447	20.5707	29.3098	44.6578	32.8006	7.03749	7.36636	7.30523	7.26224	2.98899	3.06459	3.19317	3.00652
PI	O-16:0_20:4	-H	843.539	C45 H80 O12 N0 P1	1.00541	1.02409	1.00017	1.0541	1.49227	1.47553	1.48732	1.43857	0.640727	0.577685	0	0	0	0	0	0	0	0	0	0	0	0	0	0	0	0	0	0	0	0	0	0	0	0	0	0	0	0	0	0	0	0	0	0
PI	16:0_20:5	-H	855.503	C45 H76 O13 N0 P1	0.848681	0.866718	0.832226	0.837978	8.8222	8.98087	9.08366	8.49268	0	0	0	0	0	0	0	0	0	0	0	0	0	0.905045	0.90183	1.00213	2.22416	2.27143	2.44832	2.39807	0	0	0	0	0	0	0	0	0	0	0	0	0	0	0	0
PI	19:0_18:1	-H	877.581	C46 H86 O13 N0 P1	0	0	0	0	0	0	0	0	0	0	0	0	0	0	0	0	0	0	0	0	16.2022	15.5125	13.6861	15.5714	0	6.11365	6.19535	6.84201	8.66014	9.71674	9.28863	9.36622	10.5073	9.83261	12.7441	9.8544	0	0	0	0	0	0	0	0
PI	19:0_18:2	-H	875.566	C46 H84 O13 N0 P1	5.21788	5.30753	5.07794	4.87604	1.95585	1.86235	0	1.74091	1.61049	1.50346	1.52734	1.49364	1.4626	1.32421	1.30547	1.18444	0	0	0	0	24.1003	20.5346	19.635	18.5191	0	9.30283	9.27788	8.58022	11.4871	10.9721	11.7382	11.0646	9.56744	8.82141	9.50708	9.12352	0.759849	0.739461	0.790538	0.653084	0	0	0	0
PI	17:0_20:4	-H	871.534	C46 H80 O13 N0 P1	19.4773	18.879	18.5866	18.0394	17.252	16.5565	17.1272	15.6199	6.9705	6.34765	6.81601	7.00083	6.15746	6.06662	6.0865	5.92465	5.99229	5.88521	5.97115	6.16767	16.6679	15.6388	15.249	15.5727	44.1251	45.0376	46.3444	44.7979	7.84713	8.49175	8.07785	8.45633	7.5879	7.4192	7.80831	8.01538	10.7953	10.287	10.6045	10.3323	3.82272	3.94204	3.95271	4.01653
PI	17:0_20:5	-H	869.519	C46 H78 O13 N0 P1	0	0	0	0	0.794707	0.781383	0.671609	0	0	0	0	0	0	0	0	0	0	0	0	0	0	0	0	0	2.10182	2.13853	2.21587	2.14974	0	0	0	0	0	0	0	0	0.476034	0.523081	0.472978	0	0	0	0	0
PI	18:0_20:1	-H	891.597	C47 H88 O13 N0 P1	0	0	0	0	10.4012	9.04078	9.30735	9.19266	3.49229	4.2009	4.37296	5.4426	2.88185	3.04085	4.96761	3.4663	2.13031	2.38599	1.82179	1.82921	41.4161	38.8359	36.4043	35.0577	25.7205	23.2154	20.9342	20.6237	44.9469	41.9698	34.6946	36.869	45.1851	37.4835	37.0093	36.1379	0	2.1943	2.41004	0	0	0	0	0
PI	O-18:0_20:1	-H	877.618	C47 H90 O12 N0 P1	0	0	0	0	5.25492	3.04435	0	0	0	0	0	0	0	0	0	0	0	0	0	0	10.4274	7.71657	3.32525	0	19.9641	13.7848	7.46107	5.61114	4.39868	5.85213	4.64437	5.73336	3.29375	0	3.82737	3.05789	0	0	0	0	0	0	0	0
PI	18:0_20:2	-H	889.581	C47 H86 O13 N0 P1	71.8296	73.4125	79.9769	64.7933	49.655	43.2577	49.0415	47.2274	21.365	18.2869	15.3277	14.9148	12.0327	10.1939	8.82024	8.92419	11.2866	10.7725	10.2262	9.76437	159.66	151.986	131.55	138.032	279.705	279.052	266.923	256.5	222.024	261.482	246.03	238.733	174.762	173.774	191.698	166.917	7.58657	7.0601	6.74517	4.91115	2.52488	2.44123	2.32848	2.0501
PI	20:0_18:2	-H	889.581	C47 H86 O13 N0 P1	0	0	0	0	0	0	0	0	21.4039	18.3162	0	0	12.07	10.2118	0	0	11.3102	10.7907	0	0	160.062	152.174	131.717	0	0	0	0	0	223.535	261.563	0	0	175.109	173.82	191.779	0	7.64542	7.09254	6.75859	0	0	0	0	0
PI	O-18:0_20:2	-H	875.602	C47 H88 O12 N0 P1	8.15988	8.11964	7.9031	7.68284	14.4937	13.8584	13.7942	13.0547	7.68205	7.46044	7.26434	7.03705	2.05684	2.04584	2.24536	1.84388	2.54163	2.14615	1.85655	1.77709	19.3199	16.6697	14.8259	14.8532	47.5623	52.2437	59.7734	58.5478	33.507	33.0121	33.6575	34.5915	11.5338	10.8386	12.3571	12.0021	1.96779	1.88305	1.83272	1.52355	0.642383	0.632126	0	0.570654
PI	18:1_20:2	-H	887.566	C47 H84 O13 N0 P1	77.7258	73.7367	56.4979	59.6963	0	0	0	0	0	0	0	0	0	0	0	0	0	0	0	0	26.0314	31.6473	29.6266	0	79.4477	82.6323	69.0508	72.3005	31.4933	37.0934	36.9788	38.0767	37.9545	30.2399	33.8712	0	0	0	0	0	0	0	0	0
PI	18:0_20:3	-H	887.566	C47 H84 O13 N0 P1	28.7716	26.1881	26.1865	25.4198	34.6489	33.7965	34.751	31.7631	8.62396	7.87742	7.9979	7.58666	0	5.34782	5.14518	4.92404	5.89152	5.71392	5.49259	5.80971	21.2306	15.7005	14.7058	0	55.1953	51.6711	50.1213	46.0675	35.5385	33.0852	32.0951	29.4709	28.5984	24.9452	27.3855	25.0198	8.27162	7.68751	8.36042	7.7528	3.30907	3.23465	0	3.24451
PI	O-18:0_20:3	-H	873.586	C47 H86 O12 N0 P1	2.49473	2.67345	3.09702	2.44916	4.38848	4.87452	5.53754	5.15892	0	0	0	0	0	0	0	0	0	0	0	0	0	0	0	0	0	0	0	0	0	0	0	0	0	0	0	0	0	0	0	0	0	0	0	0
PI	18:0_20:4	-H	885.55	C47 H82 O13 N0 P1	0	0	0	0	0	0	0	0	0	0	0	0	550.529	0	505.535	0	0	0	0	0	0	0	0	0	1628.24	1807.47	1698.9	0	0	0	668.643	717.316	0	0	0	0	0	0	0	0	0	0	0	0
PI	O-18:0_20:4	-H	871.571	C47 H84 O12 N0 P1	35.094	37.5075	37.9155	39.5505	18.5215	16.6338	18.6201	17.1262	10.1716	9.17037	9.86594	9.78679	6.01943	5.58443	5.72447	5.07484	1.84993	1.75334	0	1.80502	17.7141	15.4794	14.8973	14.2274	16.6785	16.8934	17.8742	17.2248	7.21771	7.10849	8.0916	7.09089	7.32076	6.77713	7.5926	7.11666	9.53598	9.24669	9.78349	8.66662	1.51045	1.47673	1.45625	1.36201
PI	18:1_20:4	-H	883.534	C47 H80 O13 N0 P1	73.6482	71.9686	65.1111	0	66.7797	68.2782	63.9433	61.2874	12.4409	11.2545	11.6391	12.1828	36.88	37.0221	36.9566	32.4276	39.0711	37.0444	37.1069	36.541	46.1007	39.5304	39.8475	38.3905	102.917	101.631	0	93.0106	0	59.9714	0	60.266	52.3794	49.5711	55.3378	48.4687	77.9222	72.9559	68.8839	66.1899	34.6672	35.2643	34.4688	33.3183
PI	18:2_20:4	-H	881.519	C47 H78 O13 N0 P1	17.5468	19.5082	19.8247	19.9017	6.44614	6.63171	6.91685	6.80379	2.83969	2.65548	3.04319	2.70085	0.887352	0.919694	0.885955	1.00122	0.804744	0.822887	0.904673	0.918879	6.51446	6.3036	5.95619	6.40693	13.0532	12.3897	13.2815	14.1993	0	0	0	0	0	0	0	0	1.5543	1.59707	1.78013	1.89114	0.529616	0.507879	0.564971	0.570573
PI	20:5_18:2	-H	879.503	C47 H76 O13 N0 P1	0.655529	0.659037	0.658131	0.667047	0	0	0	0	0	0	0	0	0	0	0	0	0	0	0	0	0	0	0	0	0.545455	0.547391	0.528799	0.540956	0	0	0	0	0	0	0	0	0	0	0	0	0	0	0	0
PI	19:0_20:2	-H	903.597	C48 H88 O13 N0 P1	0	0	0	0	0	0	0	0	0	0	0	0	0	0	0	0	0	0	0	0	3.49956	2.9428	2.54286	2.55098	2.35496	2.30298	2.17212	1.94251	0	0	0	0	0	0	0	0	0	0	0	0	0	0	0	0
PI	19:0_20:4	-H	899.566	C48 H84 O13 N0 P1	21.2035	20.9146	20.639	22.5165	4.66614	4.10375	4.55977	4.14648	3.24845	2.86419	3.1259	3.13431	5.85936	5.36569	5.19727	4.85909	5.51377	5.16613	5.2588	5.15608	11.0179	9.06914	8.24419	7.87197	22.4776	21.7773	21.8682	20.0948	3.74982	3.72929	3.21529	3.59954	4.54435	4.34132	4.6813	4.27139	9.32479	8.47427	8.71954	7.94186	5.088	5.00286	4.92619	4.57039
PI	19:1_20:4	-H	897.55	C48 H82 O13 N0 P1	1.21064	1.26216	1.32222	1.47194	1.18828	1.26467	1.2198	1.18012	0	0	0	0	0	0	0	0	0	0	0	0	0	0	0	0	2.10881	2.37868	2.43334	2.27901	0	0	0	0	0	0	0	0	0	0	0	0	0	0	0	0
PI	19:0_20:5	-H	897.55	C48 H82 O13 N0 P1	1.96876	1.47061	1.18035	0.810328	0	0	0	0	0	0	0	0	0	0	0	0	0	0	0	0	0	0	0	0	2.60048	3.25772	2.1551	1.94769	0	0	0	0	0	0	0	0	0.691131	0	0	0.500264	0	0	0	0
PI	20:0_20:2	-H	917.612	C49 H90 O13 N0 P1	0	0	0	0	0	0	0	0	0	0	0	0	0	0	0	0	0	0	0	0	0	3.10286	2.88509	0	7.74834	7.44454	7.57562	7.36215	5.12312	0	5.02716	0	0	0	0	0	0	0	0	0	0	0	0	0
PI	18:0_22:4	-H	913.581	C49 H86 O13 N0 P1	2.46112	2.70677	2.79432	3.10872	20.4852	20.5585	22.5985	19.5117	2.72802	2.44448	2.8101	2.70824	0.544016	0.568066	0.56438	0.628046	1.0483	1.04206	1.10828	1.1519	2.76985	2.63621	2.56299	2.4839	14.6756	15.0655	15.9011	14.9637	5.33961	5.19847	6.39667	5.59124	3.36279	3.35192	3.64223	3.77575	0.819688	0.757241	0.897252	0.965186	0.412947	0.433403	0.432895	0.551284
PI	20:0_20:4	-H	913.581	C49 H86 O13 N0 P1	21.0598	20.5217	21.7142	19.2299	28.2263	24.4235	27.6102	28.9784	9.26562	7.44805	6.55909	6.70999	18.9392	15.6165	14.4109	14.055	22.0514	18.7397	17.1817	17.2799	11.4351	9.60126	8.07873	8.82268	54.0967	48.7207	43.551	41.4683	9.43962	10.0429	9.27013	9.48469	20.523	19.7733	20.494	20.6914	36.982	26.6649	28.4876	24.0222	26.3239	21.6212	20.8311	19.2447
PI	18:0_22:5	-H	911.566	C49 H84 O13 N0 P1	12.2302	12.2588	11.1185	12.2429	30.8667	28.6437	29.5122	27.8704	2.79513	2.53526	2.77553	2.96285	2.21641	2.1323	2.3083	2.25799	5.15978	4.67278	5.0392	5.29361	11.0752	10.642	9.67028	9.98701	55.2133	58.5706	58.1487	56.8696	19.9917	21.436	20.1644	21.2093	12.6514	10.662	10.2894	11.8473	3.95238	3.59426	4.08735	3.84293	2.99243	3.05941	3.07198	3.04156
PI	20:2_20:4	-H	909.55	C49 H82 O13 N0 P1	16.0472	15.6811	14.8022	15.1709	3.65739	3.74109	3.61628	3.53957	0	0	0	0	0.613423	0.62994	0.612063	0.589335	0	0	1.68253	1.72769	4.0136	3.81904	3.7797	3.6215	26.5255	27.8584	29.139	27.332	0	0	0	0	0	0	0	0	1.29656	1.24981	0	1.30477	0	0.843699	0.803513	0.819462
PI	18:0_22:6	-H	909.55	C49 H82 O13 N0 P1	1.77689	1.6603	1.46295	1.34956	9.75199	8.72427	8.66184	7.67464	2.10581	1.8529	1.75848	1.71569	0	0	0	0	0	0	0	0	0	0	0	0	4.06415	4.13969	3.18071	3.00579	4.62556	4.94232	4.40107	4.20985	2.05536	1.7667	2.12361	1.82133	0	0	0	0	0	0	0	0
PI	20:4_20:4	-H	905.519	C49 H78 O13 N0 P1	1.0418	1.13125	1.14917	1.18238	0.572341	0.571815	0.581348	0.617222	0	0	0	0	0	0	0	0	0	0	0	0	0	0	0	0	0.683993	0.67566	0.722905	0.709908	0	0	0	0	0	0	0	0	0	0	0	0	0	0	0	0
PI	18:1_24:0	-H	947.659	C51 H96 O13 N0 P1	0	0	0	0	0	4.34725	4.10647	7.55927	1.90601	0	3.51027	6.70478	0	0	0	0	0	0	0	0	0	0	0	0	10.4387	11.5003	9.35082	11.9483	6.93457	7.8313	7.89822	9.72249	37.6358	40.1169	38.5594	49.0321	0	0	0	0	0	0	0	0
PI	24:0_18:2	-H	945.644	C51 H94 O13 N0 P1	0	0	0	0	5.73815	5.00984	5.60721	5.7301	1.66424	1.30062	1.51801	1.75933	0	0	0	0	0	0	0	0	0	0	0	0	3.58511	0	2.80428	2.95388	14.8475	14.8572	12.9647	15.0843	51.6874	45.8933	48.2971	52.5976	0	0	0	0	0	0	0	0
PI	22:0_20:4	-H	941.612	C51 H90 O13 N0 P1	7.35394	8.81864	6.67487	5.88383	21.0215	20.4579	23.1608	26.8771	0	0	0	0	0	0	0	0	0	0	0	0	0	0	0	0	4.54334	4.92233	3.93831	3.90515	0	0	0	0	5.15587	0	5.39839	4.61862	0	0	0	0	0	0	0	0
PI	25:0_18:1	-H	961.675	C52 H98 O13 N0 P1	0	0	0	0	0	0	0	0	3.03226	2.71911	3.08059	3.13484	0	0	0	0	0	0	0	0	0	0	0	0	0	0	0	0	0	0	0	0	13.4948	13.9755	13.8918	13.8383	0	0	0	0	0	0	0	0
PI	25:0_18:2	-H	959.659	C52 H96 O13 N0 P1	0	0	0	0	2.98722	3.33009	4.91634	9.86405	18.1338	22.3985	21.0624	28.0581	0	0	0	0	0	0	0	0	0	0	0	0	0	0	0	0	2.37123	0	2.59698	3.45672	22.6088	20.3215	31.9915	42.6238	0	0	0	0	0	0	0	0
PI	26:0_18:1	-H	975.691	C53 H100 O13 N0 P1	0	0	0	0	4.05748	3.69694	4.17413	4.50394	5.91993	6.77596	7.5549	8.34613	0	0	0	0	0	1.04978	1.20822	1.20535	0	0	0	0	3.92781	6.47315	7.2216	8.51004	13.0694	14.7347	12.5778	16.6631	97.1173	102.259	117.175	127.777	0	0	0	0	0	0	0	0
PI	26:0_18:2	-H	973.675	C53 H98 O13 N0 P1	0	0	0	0	5.7516	5.31112	5.86601	5.1184	4.67858	4.03536	4.83046	4.64982	0	0	0	0	0	0.865634	0.899015	0	0	0	0	0	0	0	0	0	24.9772	26.0159	21.909	25.7688	129.315	132.949	129.859	147.859	0	0	0	0	0	0	0	0
PI	24:0_20:4	-H	969.644	C53 H94 O13 N0 P1	9.63604	10.4959	11.0387	9.78606	33.1101	30.7625	37.3168	61.7404	3.70379	5.451	7.63736	15.9787	1.39398	0	2.91996	3.14959	3.60497	4.95032	4.32304	5.71746	0	0	0	0	25.5627	30.3011	28.6759	34.2743	18.9664	19.0678	20.2695	19.3325	87.9726	95.1929	107.809	162.382	2.61458	2.68849	3.15607	4.11662	2.71876	3.1965	3.28369	3.96231
PI	27:0_18:2	-H	987.691	C54 H100 O13 N0 P1	8.13535	8.38754	7.32859	6.91482	0	0	0	0	1.8031	1.57675	1.64311	0	0	0	0	0	0	0	0	0	0	0	0	0	0	0	0	0	0	0	0	0	7.68257	7.64249	7.18491	6.93097	0	0	0	0	0	0	0	0
PI	25:0_20:4	-H	983.659	C54 H96 O13 N0 P1	10.3821	8.0202	7.89464	3.97804	16.1167	16.0283	16.6094	15.4006	35.5143	39.619	31.6767	25.9021	0	0.732569	0.984326	0.888582	3.01974	3.78628	2.9204	1.87478	0	0	0	0	8.0726	14.8756	13.5525	10.0828	4.69609	15.277	7.26996	5.59972	53.6531	78.9815	125.34	60.3529	0	0	0	0	1.57957	2.21628	3.50181	1.56056
PI	26:0_20:2	-H	1001.71	C55 H102 O13 N0 P1	0	0	0	0	0	0	0	0	1.09906	1.00942	1.11189	1.07272	0	0	0	0	0	0	0	0	0	0	0	0	0	0	0	0	1.68564	3.10552	2.66004	0	9.31765	10.3265	10.1675	11.2048	0	0	0	0	0	0	0	0
PI	26:0_20:4	-H	997.675	C55 H98 O13 N0 P1	16.5245	19.3894	15.5159	12.112	14.8933	14.9909	14.2668	12.6307	5.77905	5.32888	5.87617	5.58556	1.06812	0.994414	0.988966	0	3.54789	3.412	3.45953	3.61083	0	0	0	0	20.0881	23.99	25.0567	29.9607	27.5824	32.5349	30.8549	37.8925	192.849	232.982	280.333	280.401	1.40152	1.39482	1.49896	0	2.57167	2.70476	2.20693	2.27891
PI	27:0_20:4	-H	1011.69	C56 H100 O13 N0 P1	51.1816	50.7203	48.4619	46.1789	5.5186	5.44476	5.13393	5.11576	2.32166	2.0084	0	2.05448	0	0	0	0	0	0	0	0	0	0	0	0	0	0	0	0	0	0	0	0	10.8139	0	10.5503	11.6376	0	0	0	0	0	0	0	0
PS	16:0_18:2	+H	760.512	C40 H75 O10 N1 P1	2.68972	2.61562	2.70059	2.70129	10.014	9.82764	9.8335	10.4771	0	0	0	0	0	0	0	0	0	0	0	0	0	0	0	0	2.41603	0	2.48222	2.28718	0	0	0	0	0	0	0	0	0	0	0	0	0	0	0	0
PS	17:0_18:1	+H	776.544	C41 H79 O10 N1 P1	9.03634	10.0022	0	0	6.92351	6.05139	6.42445	6.22558	0	0	0	0	0	0	0	0	0	0	0	0	0	0	0	0	11.309	10.8775	13.2639	12.4828	0	0	0	0	6.91638	7.1608	0	0	0	0	0	0	0	0	0	0
PS	17:0_18:2	+H	774.528	C41 H77 O10 N1 P1	5.71742	5.57913	5.50667	5.52176	1.93758	1.84481	1.92685	1.92037	0	0	0	0	0	0	0	0	0	0	0	0	0	0	0	0	2.54184	2.53146	2.55579	2.43081	0	0	0	0	0	0	0	0	0	0.616755	0.556908	0	0	0	0	0
PS	18:0_18:1	+H	790.559	C42 H81 O10 N1 P1	317.501	290.196	282.689	269.68	304.922	289.915	279.313	275.256	77.2121	71.0614	66.5337	66.4265	76.5037	65.4274	58.6953	62.4465	76.1581	74.6002	67.8377	58.2954	264.106	262.435	246.317	252.122	338.736	339.506	343.364	332.591	421.908	360.146	348.145	341.78	593.814	553.888	404.108	454.165	108.727	104.328	87.9935	83.0074	60.0906	54.9999	56.8033	50.1607
PS	O-18:0_18:1	+H	776.58	C42 H83 O9 N1 P1	0	0	0	0	10.5345	0	8.80348	0	0	0	0	0	0	0	0	0	0	0	0	0	21.7465	21.9409	0	18.6879	32.8898	34.0262	39.9454	34.5541	0	0	0	0	44.4054	36.8941	32.7993	36.0796	0	0	0	0	0	0	0	0
PS	18:0_18:2	+H	788.544	C42 H79 O10 N1 P1	395.557	418.06	398.617	316.815	143.688	141.916	130.527	136.239	31.6658	33.4309	33.5343	36.1574	34.6071	35.0177	34.0502	35.1275	26.3026	26.3208	26.2055	25.9291	130.988	109.676	128.442	122.387	115.469	113.086	111.329	0	135.472	131.057	133.545	144.27	155.901	162.151	161.58	165.093	50.6074	48.3344	48.1433	49.775	23.3592	21.8362	21.9883	23.1115
PS	O-18:0_18:2	+H	774.564	C42 H81 O9 N1 P1	25.5606	22.4573	22.0326	22.0534	0	0	0	0	0	0	0	0	0	0	0	0	0	0	0	0	0	0	0	0	0	0	0	0	0	0	0	0	0	0	0	0	0	0	0	0	0	0	0	0
PS	18:1_18:2	+H	786.528	C42 H77 O10 N1 P1	10.658	11.4651	12.2319	12.2119	4.12892	4.21199	0	4.457	0	0	0	0	0	0	0	0	0	0	0	0	0	0	0	0	3.30718	0	3.64084	0	0	0	0	0	0	0	0	0	0	0	0	0	0	0	0	0
PS	18:0_18:3	+H	786.528	C42 H77 O10 N1 P1	20.5272	20.1191	0	19.5668	11.6531	0	11.3749	11.3122	0	3.03824	0	3.15508	0	0	0	0	0	0	0	0	0	0	0	0	0	0	0	0	0	0	8.24642	8.77923	0	0	9.50106	9.62462	3.38144	3.42204	3.27088	0	0	0	0	0
PS	18:2_18:2	+H	784.512	C42 H75 O10 N1 P1	2.18685	2.32352	2.43416	2.57375	1.49944	1.38004	1.45405	1.48556	0	0	0	0	0	0	0	0	0	0	0	0	0	0	0	0	0.959555	0	0.94654	0.995602	0	0	0	0	0	0	0	0	0	0	0	0	0	0	0	0
PS	16:0_20:4	+H	784.512	C42 H75 O10 N1 P1	0	0	0	0	4.51147	4.36501	4.47348	4.3107	0	0	0	0	0	0	0	0	0	0	0	0	0	0	0	0	0	0	1.93985	1.66886	0	0	0	0	0	0	0	0	0	0	0	0	0	0	0	0
PS	19:0_18:1	+H	804.575	C43 H83 O10 N1 P1	18.7744	19.3662	0	0	7.02014	6.88001	0	0	5.53282	5.30507	5.56797	5.24452	5.49903	5.32742	5.02595	5.19401	4.88218	4.81777	4.56591	4.11969	0	0	0	0	30.4606	30.7622	33.9982	30.9847	22.5349	20.6014	21.4804	23.2475	26.8886	25.0789	24.0683	27.6524	7.96189	8.25628	8.61145	8.3594	3.92455	3.65155	0	3.53504
PS	19:0_18:2	+H	802.559	C43 H81 O10 N1 P1	32.8622	32.5758	31.3663	30.5216	0	0	0	0	0	0	0	0	2.22711	2.21161	2.15983	2.19614	0	1.60854	1.64172	1.52299	0	0	0	0	0	0	0	0	0	0	0	0	0	0	0	0	3.28961	3.30738	3.41567	3.45305	0	1.17771	0	1.27466
PS	17:0_20:4	+H	798.528	C43 H77 O10 N1 P1	0	0	1.00754	1.04374	0	0	0	0	0	0	0	0	0	0	0	0	0	0	0	0	0	0	0	0	0	0	0	0	0	0	0	0	0	0	0	0	0	0	0	0	0	0	0	0
PS	20:0_18:1	+H	818.591	C44 H85 O10 N1 P1	79.7039	78.4918	78.6191	78.0989	83.9868	92.5111	94.2027	98.2823	32.858	0	0	33.1642	43.0378	0	41.8434	43.0819	51.055	54.5914	60.2182	52.2976	69.7804	71.5806	81.7121	66.7876	338.366	363.899	374.493	343.599	162.549	143.574	130.308	145.178	177.261	177.913	168.287	182.527	66.532	0	68.779	70.0094	37.0899	0	0	41.3293
PS	O-18:0_20:1	+H	804.611	C44 H87 O9 N1 P1	0	0	0	0	0	0	0	0	0	0	0	0	0	0	0	0	0	0	0	0	0	0	0	0	45.2704	0	52.2528	54.6902	0	0	0	0	0	0	0	0	0	0	0	0	0	0	0	0
PS	18:0_20:2	+H	816.575	C44 H83 O10 N1 P1	0	0	0	0	0	0	0	0	0	0	0	0	0	0	0	0	0	0	0	0	67.2519	71.7754	81.3739	0	150.709	148.832	0	155.992	0	0	0	0	0	0	0	0	35.4274	39.1624	0	39.2171	0	0	0	0
PS	O-18:0_20:2	+H	802.596	C44 H85 O9 N1 P1	0	0	0	0	0	0	0	0	0	0	0	0	0	0	0	0	0	0	0	0	0	0	0	0	0	0	28.6511	25.6381	0	0	0	0	0	0	0	0	0	0	0	0	0	0	0	0
PS	18:1_20:2	+H	814.559	C44 H81 O10 N1 P1	0	22.8144	22.1192	22.057	0	0	0	0	0	0	0	0	0	0	0	0	0	1.4169	1.66152	0	0	0	0	0	14.0812	14.7942	17.3699	16.3737	0	0	0	0	0	0	0	0	0	0	0	0	0	0	0	0
PS	18:0_20:3	+H	814.559	C44 H81 O10 N1 P1	46.6437	50.2415	52.641	53.4155	23.4593	22.4605	21.6517	20.8139	4.75314	4.84512	4.69031	4.67715	0	2.45676	2.26132	0	0	4.14793	4.12759	3.79858	0	0	0	0	23.3563	21.974	26.2575	23.385	0	14.7241	15.798	16.787	23.7681	23.8663	22.9516	24.103	3.2068	3.2729	2.80032	2.99653	3.3433	3.21486	3.34106	3.38349
PS	20:2_18:2	+H	812.544	C44 H79 O10 N1 P1	7.12158	7.06897	7.17466	7.58993	0	0	0	0	0	0	0	0	0	0	0	0	0	0	0	0	0	0	0	0	2.62887	2.70796	2.78914	2.74366	0	0	0	0	0	0	0	0	0	0	0	0	0	0	0	0
PS	18:2_21:0	+H	830.591	C45 H85 O10 N1 P1	57.88	52.291	63.0668	64.2734	0	0	0	0	0	0	0	0	0	0	0	0	0	0	0	0	0	0	0	0	0	0	0	0	0	0	0	0	0	0	0	0	0	0	0	0	0	0	0	0
PS	22:0_18:2	+H	844.606	C46 H87 O10 N1 P1	107.433	111.792	108.843	110.25	0	0	0	0	0	0	0	0	0	0	0	0	0	0	0	0	0	0	0	0	0	0	0	0	0	0	0	0	0	0	0	0	0	0	0	0	0	0	0	0
PS	20:0_20:3	+H	842.591	C46 H85 O10 N1 P1	10.9797	11.954	0	0	0	0	0	0	0	0	0	0	0	0	0	0	0	0	0	0	0	0	0	0	0	0	0	0	0	0	0	0	0	0	0	0	0	0	0	0	0	0	0	0
PS	18:0_22:4	+H	840.575	C46 H83 O10 N1 P1	0	0	9.14118	9.72619	0	14.8364	15.3728	15.7828	0	0	0	0	0	0	0	0	0	0	0	0	0	0	0	0	0	0	0	0	0	0	0	0	0	0	0	0	0	0	0	0	0	0	0	0
PS	18:0_22:5	+H	838.559	C46 H81 O10 N1 P1	13.0317	13.6012	0	10.7824	9.47719	9.55867	9.05155	9.02424	0	0	0	0	0	0	0	0	0	0	0.969909	0.960033	0	0	0	0	0	0	9.23513	7.80659	0	0	0	0	0	0	0	0	0	0	0	0	0	0	0	0
PS	18:0_22:6	+H	836.544	C46 H79 O10 N1 P1	0	0	0	0	3.30086	0	2.97783	0	0	0	0	0	0	0	0	0	0	0	0	0	0	0	0	0	0	0	0	0	0	0	0	0	0	0	0	0	0	0	0	0	0	0	0	0
PS	18:2_23:0	+H	858.622	C47 H89 O10 N1 P1	15.7926	14.1544	11.2686	0	0	0	0	0	0	0	0	0	0	0	0	0	0	0	0	0	0	0	0	0	0	0	0	0	0	0	0	0	0	0	0	0	0	0	0	0	0	0	0	0
PS	18:1_24:0	+H	874.653	C48 H93 O10 N1 P1	0	0	0	0	6.61677	0	5.20978	0	0	0	0	0	6.99168	7.04725	5.87481	5.06496	8.67155	8.41809	7.30444	6.954	0	0	0	0	38.1609	39.1547	32.5875	31.6242	0	0	0	0	0	0	0	0	12.1066	13.6819	8.74646	10.23	6.9756	6.63441	6.04861	6.10738
PS	24:0_18:2	+H	872.638	C48 H91 O10 N1 P1	28.8372	24.9244	23.0598	0	0	0	0	0	0	0	0	0	0	0	0	0	0	0	0	0	0	0	0	0	0	0	0	0	0	0	0	0	0	0	0	0	0	0	0	0	0	0	0	0
PS	25:0_18:1	+H	888.669	C49 H95 O10 N1 P1	0	0	0	0	0	0	0	0	0	0	0	0	0	0	0	0	1.04413	1.08038	0.939089	0	0	0	0	0	8.28836	8.16145	7.42163	7.80922	0	0	0	0	0	0	0	0	1.28329	1.42383	0	0	0	0	0	0
PS	20:1_24:0	+H	902.684	C50 H97 O10 N1 P1	0	0	0	0	0	0	0	0	0	0	0	0	0	0	0	0	5.00884	5.523	5.11657	5.2141	0	0	0	0	98.6837	104.135	91.502	103.949	0	0	0	0	0	0	0	0	0	0	0	0	0	0	0	0
PS	24:0_20:2	+H	900.669	C50 H95 O10 N1 P1	0	0	0	0	0	0	0	0	0	0	0	0	0	0	0	0	0	0	0	0	0	0	0	0	17.6879	16.6614	0	0	0	0	0	0	0	0	0	0	0	0	0	0	0	0	0	0
PS	25:0_20:1	+H	916.7	C51 H99 O10 N1 P1	0	0	0	0	0	0	0	0	0	0	0	0	0	0	0	0	0	0	0	0	0	0	0	0	13.6626	13.9956	13.8482	15.4454	0	0	0	0	0	0	0	0	0	0	0	0	0	0	0	0
PS	26:0_20:1	+H	930.716	C52 H101 O10 N1 P1	0	0	0	0	0	0	0	0	0	0	0	0	0	0	0	0	0	0	0	0	0	0	0	0	31.8189	33.4974	32.6046	35.5481	0	0	0	0	0	0	0	0	0	0	0	0	0	0	0	0
CL	18:2_16:0_16:1_18:1	-H	1399.96	C77 H141 O17 P2	0	0	0	0	573.03	554.784	644.405	0	0	0	0	0	0	0	0	0	0	0	0	0	0	0	0	0	0	0	0	0	0	0	0	0	0	0	0	0	0	0	0	0	0	0	0	0
CL	15:0_18:1_18:1_18:2	-H	1413.98	C78 H143 O17 P2	0	0	0	0	0	0	0	0	0	0	0	0	0	0	0	0	0	0	0	0	0	90.1843	0	89.9136	0	0	0	0	0	0	0	0	0	0	0	0	55.6474	0	0	62.5262	0	0	0	0
CL	18:2_15:0_18:1_18:2	-H	1411.96	C78 H141 O17 P2	0	96.5872	97.6167	0	219.772	245.622	268.963	262.281	0	0	0	0	0	0	52.3193	61.1553	0	0	0	0	0	253.513	0	281.057	127.211	127.643	116.966	146.97	0	0	0	0	0	0	0	0	159.419	183.871	176.231	194.716	0	0	0	0
CL	18:2_15:0_18:2_18:2	-H	1409.95	C78 H139 O17 P2	0	0	0	0	214.912	195.632	224.463	230.926	0	0	0	0	0	0	0	0	0	0	0	0	236.045	0	202.279	250.962	0	93.8047	84.3653	116.815	0	0	0	0	0	0	0	0	133.17	0	145.489	150.195	0	0	0	0
CL	18:2_18:1_16:0_18:1	-H	1428	C79 H145 O17 P2	192.122	216.09	0	0	1008.24	984.32	0	1157.24	0	0	0	0	0	0	0	0	0	0	0	0	0	51.1368	49.2724	57.9806	0	0	0	0	0	0	0	0	0	0	0	0	0	0	47.2214	46.5637	0	0	0	0
CL	18:2_16:0_18:1_18:2	-H	1425.98	C79 H143 O17 P2	307.889	314.51	323.418	309.718	2247.73	0	2279.59	2447.2	0	0	0	0	0	0	0	0	0	0	0	0	0	80.4584	0	83.3063	0	64.9164	64.1939	0	0	0	0	0	0	0	0	0	75.2813	88.5916	0	0	0	0	0	0
CL	18:2_16:0_18:2_18:2	-H	1423.96	C79 H141 O17 P2	0	0	282.683	274.395	2879.97	2889.65	3364.98	3520.2	0	0	0	0	0	0	0	0	0	0	0	0	0	0	0	0	0	76.3702	0	89.8838	0	0	0	0	0	0	0	0	0	105.069	112.646	121.025	0	0	0	0
CL	18:2_16:1_18:2_18:2	-H	1421.95	C79 H139 O17 P2	85.1352	99.4574	103.509	100.544	1655.63	1716.79	0	0	69.4406	0	82.1962	0	0	0	0	0	0	0	0	0	0	0	0	0	0	0	0	0	0	0	0	0	0	0	0	0	0	0	0	0	0	0	0	0
CL	17:1_18:1_18:2_18:1	-H	1440	C80 H145 O17 P2	135.013	147.174	160.655	0	218.498	208.787	239.947	0	0	0	0	0	0	0	0	0	0	0	0	0	0	0	0	0	0	0	0	0	40.0339	0	56.6076	0	0	0	0	0	0	0	0	0	0	0	0	0
CL	17:1_18:2_18:1_18:2	-H	1437.98	C80 H143 O17 P2	155.652	176.367	0	0	401.634	435.639	453.54	426.075	0	0	0	0	0	0	0	0	0	0	0	0	0	0	0	0	94.7722	0	107.434	125.013	0	77.8951	0	81.7222	0	41.7834	0	45.7643	76.6021	86.1693	0	92.2836	0	0	0	0
CL	17:1_18:2_18:2_18:2	-H	1435.96	C80 H141 O17 P2	87.7978	97.0369	107.476	107.255	372.728	368.501	0	459.991	59.6389	62.168	69.7029	64.518	0	0	0	0	0	0	0	0	0	0	0	0	73.4725	71.4083	69.2128	84.3083	0	0	0	0	0	0	0	0	55.7713	62.2981	64.3464	71.161	0	0	0	0
CL	20:5_18:2_16:1_18:2	-H	1443.93	C81 H137 O17 P2	0	0	0	0	582.123	586.177	0	694.849	25.6996	0	25.2054	28.0371	0	0	0	0	0	0	0	0	0	0	0	0	0	0	0	0	0	0	0	0	0	0	0	0	0	0	0	0	0	0	0	0
CL	18:1_18:0_18:0_18:1	-H	1460.06	C81 H153 O17 P2	0	0	76.0612	75.9331	64.821	62.2039	0	69.5709	0	0	0	0	0	0	0	0	0	0	0	0	0	0	0	0	0	0	0	0	0	0	0	0	0	0	0	0	0	0	0	0	0	0	0	0
CL	18:1_18:1_18:1_18:0	-H	1458.04	C81 H151 O17 P2	187.839	211.518	218.674	210.891	133.824	0	139.225	143.863	0	0	0	0	0	0	0	0	0	0	0	0	0	0	0	0	0	0	0	0	0	0	0	0	0	0	0	0	0	0	0	0	0	0	0	0
CL	18:1_18:1_18:1_18:1	-H	1456.03	C81 H149 O17 P2	881.05	1007.73	1096.6	1046.85	0	409.763	438.686	419.928	48.4141	0	54.4073	53.1919	0	82.2582	84.9726	0	95.0879	95.8248	93.1591	0	0	201.321	184.46	202.517	325.622	335.956	352.348	403.027	380.356	496.734	515.81	548.876	292.181	307.272	285.651	327.7	127.08	150.954	159.058	0	65.2726	0	79.0961	78.8676
CL	18:2_18:0_18:1_18:2	-H	1454.01	C81 H147 O17 P2	5182.39	5715.34	5933.88	5672.16	1830.79	1799.22	1905.04	2048.03	289.865	313.958	355.146	0	405.972	400.329	435.64	454.782	639.611	629.726	641.978	699.63	926.972	1143.71	1076.31	1268.27	2614.77	2658.68	2752.88	3303.56	1711.64	2315.57	2330.56	2541.27	1248.92	1376.84	1230.51	1405.43	740.886	825.821	886.967	944.412	437.256	526.443	564.156	549.817
CL	18:2_18:1_18:1_18:2	-H	1452	C81 H145 O17 P2	15307.8	15728.2	16101.7	15814.2	7259.38	7350.78	7745.65	8133.05	1282.93	1325.74	1478.93	1439.29	1385.11	1368.76	1346.11	1527.57	2554.88	2680.46	2743.69	2744.21	3614.69	4609.22	3989.27	4839.7	10263.2	11635.4	10866.2	14405.7	4517.27	5931.47	5695.03	7070.29	2883.46	3373.57	3012.67	3124.21	3864.09	4075.15	4090.38	4426.06	2125.79	2366.34	2380.33	2305.71
CL	18:2_18:1_18:2_18:2	-H	1449.98	C81 H143 O17 P2	18668.2	20389	21275.5	19963.9	14559.5	15311.4	16122	15636.2	3788.54	3750.94	4426.76	4340.49	3145.63	2958.47	3063.8	3505.25	5302.48	5254.33	4963.79	5572	8979.17	9916.87	8892.46	10810	19548.5	18681.9	17842.5	22465.9	6301.9	7577.8	7695.15	9768.85	4444.31	5047.92	4669.77	4978.59	9527.23	9894.17	9815.69	11175.9	5252.38	5748.82	5492.67	5888.96
CL	18:2_18:2_18:2_18:2	-H	1447.96	C81 H141 O17 P2	9664	11242.3	10268.6	10600	12112.2	11064.6	12746.1	13122.7	4514.94	4708.71	5137.9	4880.42	2011.14	2077.76	2114.05	2301.07	3290.01	3176.25	2996.73	3140.6	7892.63	8824.29	6883.51	8896.64	11689.1	11431.7	10530.6	14090.4	3431.31	4352.55	4390.84	4651.07	3193.58	3344.77	3302.54	3410.47	6846.48	7325.07	7233.5	7813.99	3564.65	3969.47	3999.24	4387.67
CL	18:3_18:2_18:2_18:2	-H	1445.95	C81 H139 O17 P2	403.206	461.397	452.662	451.091	486.988	510.829	594.057	651.993	417.275	449.522	483.017	0	165.24	172.038	173.989	192.759	233.061	243.614	235.759	245.344	691.909	772.598	703.363	833.5	791.112	836.394	825.835	853.375	0	361.299	406.422	403.307	189.226	218.019	202.932	233.302	443.068	520.651	562.872	561.163	276.863	321.382	0	321.037
CL	17:1_18:1_20:4_18:2	-H	1461.98	C82 H143 O17 P2	53.2523	56.6412	60.4547	61.0061	85.2087	81.1398	101.79	92.1448	0	0	0	0	0	0	0	0	0	0	0	0	0	0	0	0	0	0	0	0	0	0	0	0	0	0	0	0	0	0	0	0	0	0	0	0
CL	17:1_18:2_20:4_18:2	-H	1459.96	C82 H141 O17 P2	59.3484	63.0584	69.6196	70.3376	151.064	161.709	156.829	167.985	0	0	0	0	0	0	0	0	0	0	0	0	0	0	0	0	0	0	0	0	0	0	0	0	0	0	0	0	31.0436	0	34.5783	40.0477	0	0	0	0
CL	18:2_18:2_20:4_18:2	-H	1471.96	C83 H141 O17 P2	1550.72	1720.39	0	0	1629.72	1472.21	0	1508.62	617.71	660.142	675.704	597.187	304.006	0	294.237	0	0	0	0	0	827.765	918.031	0	0	1271.37	1314.53	1126.8	1373	0	0	0	0	0	0	407.816	470.723	870.838	871.968	883.897	0	0	0	0	0
CL	20:5_18:1_18:2_18:2	-H	1471.96	C83 H141 O17 P2	0	5428.56	5366.46	5236.7	4392.92	4539.97	0	4420.24	1405.94	1382.68	1643.32	1526.79	1226.1	0	0	1352.3	1950.36	1926.39	1770.78	2025.29	0	3132.59	2775.9	0	4974.26	4783.14	4497.8	0	1950.51	0	2189.68	0	1520.92	0	1424.03	1635.8	3185.43	3205.36	3174.32	3629.23	1929.68	2140.69	1968.47	2127.69
CL	20:5_18:2_18:2_18:2	-H	1469.95	C83 H139 O17 P2	2889.11	3259.75	2727.26	2876.62	3554.5	3209.8	3384.25	3264.26	1539.84	1606.92	1716.37	1530.13	769.433	804.053	781.877	848.379	1197.74	1169.69	1053.31	1114.8	2531.67	2746.2	2179.27	2648.71	3101.45	3068.35	2640.69	3439.64	1046.15	1317.28	1247.55	1365.87	1046.94	1084.45	972.697	0	2282.91	2319.36	2277.03	2389.05	0	1453.83	1356.29	1531.62
CL	18:3_18:2_16:1_22:6	-H	1467.93	C83 H137 O17 P2	146.524	0	154.065	153.123	166.352	164.291	170.898	209.896	146.2	155.566	144.882	154.742	0	0	0	0	87.8155	89.0253	0	91.5666	241.585	259.749	226.304	297.243	252.166	247.008	244.909	274.412	89.9484	109.18	118.869	103.889	0	0	0	0	166.204	194.82	206.21	209.643	104.957	124.375	120.917	122.193
CL	18:1_18:1_20:1_18:1	-H	1484.06	C83 H153 O17 P2	0	0	0	0	0	0	0	0	0	0	0	0	0	0	0	0	0	0	0	0	0	0	0	0	66.6833	77.4266	78.911	90.8784	0	0	0	0	0	0	0	0	0	0	0	0	0	0	0	0
CL	18:2_20:1_18:1_18:1	-H	1482.04	C83 H151 O17 P2	362.11	0	451.451	435.545	0	0	0	0	0	0	0	0	0	0	0	0	0	0	0	0	0	129.544	121.714	144.917	412.865	498.707	505.261	0	97.5479	0	131.664	149.844	0	86.229	85.5391	94.486	0	0	0	0	0	0	0	0
CL	20:2_18:1_18:2_18:1	-H	1480.03	C83 H149 O17 P2	1232.85	1318.91	1411.65	1333.11	0	0	0	0	0	0	0	0	64.3125	0	69.2012	0	0	0	0	0	0	0	0	0	1272.95	1490.78	1455.4	1630.64	0	0	0	0	154.542	180.751	164.192	0	0	0	0	0	0	0	0	0
CL	20:2_18:2_18:1_18:2	-H	1478.01	C83 H147 O17 P2	2186.55	2354.13	2431.82	2335.68	0	577.924	630.662	618.61	138.692	150.102	0	0	0	0	0	0	0	434.459	439.959	453.615	0	714.261	611.475	0	2357.46	2466.75	2570.33	2941.17	0	276.383	0	325.411	0	0	0	0	364.773	389.628	414.012	418.231	358.377	401.941	401.087	399.064
CL	20:4_18:1_18:1_18:1	-H	1478.01	C83 H147 O17 P2	377.032	417.509	452.312	436.68	157.11	155.039	177.587	155.246	0	0	0	0	0	32.9075	36.1995	38.2164	41.4076	40.3951	0	43.4381	62.7659	0	75.8064	0	144.828	150.197	156.7	184.739	140.683	186.608	190.799	199.129	120.046	125.506	108.845	128.704	48.4548	60.2872	0	75.4311	27.2466	34.0326	0	35.3562
CL	18:2_18:1_18:2_20:3	-H	1476	C83 H145 O17 P2	1810.76	1983.62	2207.88	2123.69	837.792	904.864	1007.59	977.049	250.44	263.889	296.623	277.755	0	147.757	150.936	152.776	433.62	446.668	434.256	478.229	0	607.85	0	640.871	0	0	2322.95	2716.25	178.022	207.14	0	0	188.543	0	192.076	209.73	420.708	0	465.593	495.029	407.774	483.706	495.138	0
CL	20:4_18:1_18:1_18:2	-H	1476	C83 H145 O17 P2	2005.44	2221.6	2105.95	2076.84	758.538	742.117	787.224	809.203	123.5	134.658	149.886	147.204	176.864	177.805	185.025	194.033	283.584	283.543	274.489	302.8	381.3	465.457	430.994	502.79	1091.33	1100.05	1096.47	1338.86	644.026	840.887	824.092	0	500.025	561.819	454.456	549.749	327.527	358.879	376.624	410.562	194.271	234.667	251.065	245.195
CL	18:2_18:2_20:3_18:2	-H	1473.98	C83 H143 O17 P2	697.024	799.639	886.729	909.43	595.693	615.225	805.172	835.508	263.997	267.328	321.777	292.471	0	60.9142	0	66.0271	0	207.6	225.474	236.018	197.526	0	211.948	251.783	896.957	948.56	920.216	1173.05	64.792	0	84.1647	89.4913	93.1804	105.689	94.2617	107.902	0	0	215.3	236.651	256.064	287.133	304.262	314
CL	18:2_18:1_18:2_20:4	-H	1473.98	C83 H143 O17 P2	4427.11	4464.93	3873.06	4064.46	2623.14	2617.24	2634.87	2558.4	518.706	528.134	0	560.666	580.132	573.047	541.855	621.987	1033.02	1082.8	1026.77	1050.26	1333.91	1697.55	1471.71	1716.04	3107.26	3504.07	3070.43	3954.37	1464.33	1847.19	1764.5	2120.65	1060.09	1237.09	1018.85	1128.02	1513.37	1506.6	1543.91	1562.86	881.695	974.736	923.522	929.085
CL	18:2_20:3_20:4_18:1	-H	1500	C85 H145 O17 P2	0	0	0	0	230.753	0	243.965	223.025	0	0	0	0	0	0	0	0	0	0	0	0	0	0	0	0	0	939.751	934.804	0	0	0	0	0	0	0	0	0	0	0	0	0	0	0	0	0
CL	18:2_18:2_22:5_18:2	-H	1497.98	C85 H143 O17 P2	727.32	784.324	803.531	796.675	340.85	363.702	0	358.222	99.4377	106.972	0	0	63.4616	62.9653	60.5298	63.0126	189.782	188.783	0	0	184.659	229.567	187.707	234.722	764.03	858.777	839.568	1002.66	63.2365	0	0	75.3675	0	0	0	0	170.279	188.648	186.515	205.914	177.632	203.004	194.504	0
CL	18:2_20:4_18:1_20:4	-H	1497.98	C85 H143 O17 P2	223.669	232.396	230.606	191.097	90.0331	74.8082	63.8684	0	0	0	0	0	0	0	0	0	0	0	0	0	0	0	0	0	0	56.7285	59.8943	68.4113	0	0	0	0	0	0	0	0	0	0	0	0	0	0	0	0
CL	20:5_18:2_18:2_20:3	-H	1495.96	C85 H141 O17 P2	276.461	296.714	293.056	298.655	206.072	223.308	271.309	270.843	95.312	100.742	111.996	99.8203	0	22.3748	0	23.8236	89.3609	82.0823	0	82.3916	77.7031	84.8467	85.8525	0	332.032	350.19	311.314	0	0	0	0	0	0	0	0	0	72.9169	80.7452	76.5386	89.869	103.926	109.002	0	117.034
CL	20:5_18:1_18:2_20:4	-H	1495.96	C85 H141 O17 P2	381.879	421.455	393.929	376.123	225.503	188.974	190.606	0	41.3308	41.7265	43.5606	0	0	0	0	0	48.529	49.4575	0	49.3341	0	0	0	0	136.635	146.434	133.561	0	0	0	0	0	0	0	0	0	71.0577	75.9697	71.0679	79.7608	51.3142	59.2891	54.8823	0
CL	20:5_18:2_18:2_20:4	-H	1493.95	C85 H139 O17 P2	234.695	265.021	250.043	242.48	188.57	174.784	0	0	55.043	57.4866	0	0	0	0	0	0	44.5682	45.4382	42.5129	0	0	0	0	0	121.166	131.923	113.009	132.812	0	0	0	0	0	0	0	0	73.2338	78.8978	85.021	0	53.1354	60.0382	57.6951	61.0028
CL	20:2_18:1_20:1_18:2	-H	1508.06	C85 H153 O17 P2	56.5321	0	67.1734	0	0	0	0	0	0	0	0	0	0	0	0	0	0	0	0	0	0	0	0	0	0	0	0	0	0	0	0	0	0	0	0	0	0	0	0	0	0	0	0	0
CL	20:2_18:1_18:2_20:3	-H	1504.03	C85 H149 O17 P2	0	157.699	170.958	0	0	0	0	0	0	0	0	0	0	0	0	0	0	0	0	0	0	0	0	0	224.798	254.774	258.127	282.098	0	0	0	0	0	0	0	0	0	0	0	0	0	0	0	0
CL	20:2_18:1_20:4_18:2	-H	1502.01	C85 H147 O17 P2	525.305	558.542	562.371	524.964	98.9203	97.3132	103.412	103.832	0	0	0	0	30.6476	31.4619	0	35.2309	112.256	111.02	0	119.21	124.263	0	143.289	170.275	554.439	637.864	0	684.389	72.0394	88.0272	92.3973	94.1756	66.5358	73.5569	60.6638	75.6893	66.0285	76.8409	79.3624	81.1379	79.4012	92.4577	0	95.305
CL	20:2_22:5_18:1_18:2	-H	1528.03	C87 H149 O17 P2	59.2684	0	63.4658	57.8224	0	0	0	0	0	0	0	0	0	0	0	0	0	0	0	0	0	0	0	0	112.279	125.355	121.219	139.418	0	0	0	0	0	0	0	0	0	0	0	0	0	0	0	0
LPC	16:0	+H	496.34	C24 H51 O7 N1 P1	4.73665	5.26642	6.59293	6.5861	427.038	459.889	447.071	445.64	80.3217	84.6523	83.335	79.1414	8.55826	9.11894	9.96156	10.2551	9.74606	10.2793	11.6747	11.8525	26.5233	28.4368	31.2267	30.5616	159.82	148.61	145.138	143.297	24.2228	24.7085	26.7615	30.814	48.6854	49.3119	60.0581	56.1906	6.84411	7.44599	7.60574	8.91408	5.30054	5.90073	7.2841	6.51135
LPC	O-16:0	+H	482.361	C24 H53 O6 N1 P1	2.06139	2.0874	2.25215	2.26131	17.1082	20.3598	18.7683	17.6522	18.3092	20.5017	20.2325	19.4716	1.73189	1.79637	1.82761	1.87058	1.13256	1.18906	1.2815	1.23863	4.76656	5.18426	5.48797	5.48687	13.7112	13.5541	0	13.0768	5.2176	5.25435	6.05174	6.18876	5.5519	5.55807	6.75488	6.19947	1.42106	1.4617	1.5225	1.53204	0	0	0	0
LPC	16:1	+H	494.324	C24 H49 O7 N1 P1	0	0	0	0	84.2637	101.115	96.9417	90.9198	2.80517	3.5244	3.25553	3.13752	0	0	0	0	0	0	0	0	0	0	0	0	3.32789	3.28107	3.52196	3.22411	0	0	0	0	0	0	0	0	0	0	0	0	0	0	0	0
LPC	17:0	+H	510.355	C25 H53 O7 N1 P1	0	0	0	0	14.2985	16.5987	15.6927	15.1859	18.4577	19.2181	20.4514	20.4197	1.71528	1.88364	2.09213	2.31549	0	2.04944	2.25215	2.2702	7.60247	7.97224	8.91814	9.48926	35.866	35.222	35.5065	34.9667	4.18324	4.39507	5.19219	5.72507	7.51578	7.91059	9.85531	9.62456	0	1.43981	0	1.87034	0	0	0	0
LPC	17:1	+H	508.34	C25 H51 O7 N1 P1	0	0	0	0	14.197	16.4909	15.4961	14.8039	3.14503	3.95337	3.48137	3.25673	0	0	0	0	0	0	0	0	0	0	0	0	1.96374	0	2.1618	2.01477	0	0	0	0	0	0	0	0	0	0	0	0	0	0	0	0
LPC	18:0	+H	524.371	C26 H55 O7 N1 P1	15.4329	16.658	21.5518	23.18	226.681	237.672	242.583	219.769	160.508	147.991	179.576	167.146	17.9942	19.8814	21.9179	23.6563	22.0392	24.7083	27.0223	26.5855	45.8618	48.4617	51.7446	55.2522	259.468	244.489	248.798	246.561	97.1497	97.9027	110.315	119.781	116.894	124.425	149.976	147.632	15.1326	17.1349	19.1502	21.4374	11.3491	13.0113	13.0295	15.2571
LPC	O-18:0	+H	510.392	C26 H57 O6 N1 P1	80.8795	75.2313	85.4613	78.773	60.4671	68.2749	64.5457	53.4545	123.178	106.749	132.725	120.91	27.689	27.1512	28.2745	27.2578	15.0882	16.9688	16.6099	15.9959	112.788	108.538	111.99	115.808	262.605	230.007	230.775	225.52	58.481	60.5423	69.7728	66.4581	49.3592	50.5827	50.5634	46.1971	25.6106	25.1072	27.44	28.6778	7.00618	7.74472	6.87576	6.81709
LPC	18:1	+H	522.355	C26 H53 O7 N1 P1	19.2348	24.673	32.0103	37.8168	992.935	999.125	1050.14	1031.9	296.336	287.605	296.292	300.131	27.0662	33.264	38.1665	42.5624	34.4658	41.9153	48.1328	50.4643	81.394	86.9326	102.245	105.701	634.231	684.638	738.899	765.309	77.7604	85.4468	102.771	116.572	95.3643	109.391	138.408	139.673	19.1887	25.1005	27.2025	36.2847	13.0214	15.966	18.7938	22.2502
LPC	O-18:1	+H	508.376	C26 H55 O6 N1 P1	0	0	0	0	2.74733	2.968	2.84731	2.57758	9.21841	9.20617	10.2138	9.28332	0	0	0	0	0	0	0	0	1.81175	1.9216	1.93405	2.05633	11.5527	11.3632	11.1558	10.991	2.43942	2.40038	2.73216	2.74543	2.48582	2.62818	3.02023	3.00424	0	0	0	0	0	0	0	0
LPC	18:2	+H	520.34	C26 H51 O7 N1 P1	8.2349	11.2201	17.2813	20.9342	674.811	826.945	765.435	733.301	125.471	172.922	142.619	139.497	13.5154	16.7491	20.9045	23.9514	12.9287	16.7721	21.1904	22.2585	39.1716	38.2331	55.4169	55.4966	204.653	216.496	238.508	236.056	18.5688	20.4154	29.2566	34.8816	21.8093	24.8996	37.643	36.0992	9.53462	12.9275	14.2514	20.2266	4.76996	6.0443	8.90848	9.22563
LPC	19:0	+H	538.387	C27 H57 O7 N1 P1	0	0	0	0	1.53707	1.75546	1.63853	1.52663	3.08506	2.61307	0	2.73912	0	0	0	0	0	0	0	0	0	0	0	0	6.05859	5.37451	5.60841	5.7797	0	0	0	0	0	0	0	0	0	0	0	0	0	0	0	0
LPC	19:1	+H	536.371	C27 H55 O7 N1 P1	0	0	0	0	5.58465	6.17128	5.7011	5.55674	2.26298	2.2233	2.46212	2.24272	0	0	0	0	0	0	0	0	0	0	0	0	5.59567	5.41093	5.65422	5.76044	0	0	0	0	0	0	0	0	0	0	0	0	0	0	0	0
LPC	20:0	+H	552.402	C28 H59 O7 N1 P1	2.68454	2.66846	3.34397	3.32334	16.1504	17.3886	16.3095	13.9431	12.0383	13.4014	12.9894	10.6558	2.20207	2.32458	2.53325	2.67308	2.11507	2.33761	2.35734	2.41618	2.65724	2.93912	3.27626	3.36097	11.9696	11.1926	12.3561	11.6055	6.10027	6.53136	7.92702	8.3826	11.5325	11.6507	14.0034	13.5941	2.40642	2.77625	3.08295	3.18338	1.25211	1.51473	1.5451	1.64678
LPC	20:1	+H	550.387	C28 H57 O7 N1 P1	0	0	3.3814	3.67726	53.5913	56.9023	56.5367	55.1769	10.936	10.9582	12.7977	11.3706	0	0	0	0	6.17115	7.09666	8.25883	7.99642	5.53095	6.79038	7.10747	8.40398	204.1	200.506	217.14	215.206	4.4868	4.72632	6.07811	6.69937	8.85798	9.66423	12.4186	11.3877	1.41804	0	2.10181	0	0	0	2.74905	2.99709
LPC	20:2	+H	548.371	C28 H55 O7 N1 P1	6.53909	9.40109	13.8042	16.6939	187.088	213.191	204.314	203.153	49.6911	49.8637	54.548	53.6425	5.95186	7.19801	8.4276	9.34452	13.0935	16.2518	18.447	19.0465	18.6945	21.1367	26.1996	28.994	583.605	642.113	711.044	761.596	6.26977	7.32392	10.221	11.6463	10.8166	12.6083	17.1784	17.1003	4.17444	5.82021	6.53636	8.36474	3.86606	4.70031	5.37535	6.48562
LPC	20:3	+H	546.355	C28 H53 O7 N1 P1	0	0	0	0	106.381	119.544	118.415	115.87	17.1959	18.1594	18.1363	17.6523	0	0	0	0	1.78888	2.29814	2.78229	2.95178	0	0	0	0	39.4349	42.5314	49.0181	50.978	0	0	0	0	0	2.52767	3.67568	3.4664	0	0	0	0	0	0	0	0
LPC	20:4	+H	544.34	C28 H51 O7 N1 P1	1.36523	2.22235	3.77999	5.00014	424.18	537.243	477.959	561.517	65.3881	86.7745	70.5134	70.2375	2.69802	3.3053	4.16062	4.71279	5.51316	7.33111	8.90216	9.3666	4.27887	4.13296	6.3077	6.3226	109.976	115.343	135.008	127.393	3.83231	4.37578	6.29273	7.401	6.70537	8.58226	15.5642	12.8564	0	2.62855	2.87951	4.2802	2.03513	2.63948	3.84548	4.10093
LPC	22:0	+H	580.434	C30 H63 O7 N1 P1	1.64906	1.7066	1.99295	1.8706	3.08712	3.50102	3.30024	2.7952	0	2.1586	2.00644	1.7271	0	0	0	0	0	0	0	0	0	0	0	0	1.28737	1.25826	1.42101	1.27992	0	0	0	0	0	0	0	0	0	0	0	0	0	0	0	0
LPC	22:1	+H	578.418	C30 H61 O7 N1 P1	0	0	0	0	10.1528	11.0376	10.946	10.3472	0	0	0	0	0	0	0	0	0	0	0	0	0	0	0	0	4.06014	3.85996	4.69749	4.49545	0	0	0	0	0	0	0	0	0	0	0	0	0	0	0	0
LPC	22:2	+H	576.402	C30 H59 O7 N1 P1	0	0	0	0	3.52553	4.22799	4.44068	4.06237	0	0	0	0	0	0	0	0	0	0	0	0	0	0	0	0	3.20526	3.45056	4.07428	4.23417	0	0	0	0	0	0	0	0	0	0	0	0	0	0	0	0
LPC	22:3	+H	574.387	C30 H57 O7 N1 P1	0	0	0	0	5.9591	6.28709	6.0115	4.9319	0	0	0	0	0	0	0	0	0	0	0	0	0	0	0	0	0	2.64316	2.98599	3.05522	0	0	0	0	0	0	0	0	0	0	0	0	0	0	0	0
LPC	22:4	+H	572.371	C30 H55 O7 N1 P1	0	0	0	0	109.134	113.917	116.547	103.75	0	0	0	0	0	0	0	0	0	0	0	0	0	0	0	0	0	23.7331	25.111	24.8577	0	0	0	0	0	0	0	0	0	0	0	0	0	0	0	0
LPC	22:5	+H	570.355	C30 H53 O7 N1 P1	0	0	0	0	49.9289	58.3683	55.0508	54.9455	4.23136	5.45395	4.56099	4.62523	0	0	0	0	0	0	0	0	0	0	0	0	11.4791	12.2821	14.4905	14.4131	0	0	0	0	0	0	0	0	0	0	0	0	0	0	0	0
LPC	22:6	+H	568.34	C30 H51 O7 N1 P1	0	0	0	0	37.6082	45.6253	42.353	48.6954	8.05315	10.5895	9.08098	8.82555	0	0	0	0	0	0	0	0	0	0	0	0	3.56574	3.61618	4.10699	4.0357	0	0	0	0	0	0	0	0	0	0	0	0	0	0	0	0
LPE	16:0	+H	454.293	C21 H45 O7 N1 P1	0	0	25.7826	26.0828	218.798	226.834	220.816	0	98.0731	107.573	97.3306	97.2861	0	0	0	0	0	0	0	0	0	0	69.4471	65.5659	83.0554	85.9126	97.6091	100.267	65.9818	76.5995	90.4073	94.612	110.524	131.616	158.713	148.777	0	0	0	0	0	0	0	0
LPE	O-16:0	+H	440.314	C21 H47 O6 N1 P1	0	0	0	0	54.8526	0	0	61.8463	0	0	0	0	0	0	0	0	0	0	0	0	59.1817	63.703	61.3916	0	0	0	0	0	0	0	53.2906	51.8955	56.5655	61.5099	59.5824	63.6293	0	0	0	0	0	0	0	0
LPE	18:0	+H	482.324	C23 H49 O7 N1 P1	0	0	0	0	0	0	0	0	0	0	0	0	157.443	172.99	179.396	182.789	0	0	167.35	166.113	0	471.596	463.034	0	733.08	0	0	898.436	967.12	972.29	0	0	0	0	0	0	161.566	0	185.822	208.825	76.1166	81.5112	89.5912	100.583
LPE	O-18:0	+H	468.345	C23 H51 O6 N1 P1	159.845	0	161.09	145.967	1369.92	1545.39	1465.08	1511.83	307.83	320.366	331.332	323.851	0	463.55	426.24	431.537	0	0	0	0	3285.36	3551.47	3358.97	3328.47	3230.07	3407.67	3708.28	3918.74	2679.15	2852.24	2952.82	2877.9	0	2610.84	2294.79	0	0	0	0	0	0	0	96.0531	93.0863
LPE	18:1	+H	480.308	C23 H47 O7 N1 P1	157.328	0	255.592	269.882	1903.12	1823.12	1898.15	1810.44	1331.02	1275.42	1314.07	1262.33	128.524	153.777	168.233	156.243	0	154.305	163.753	165.455	235.976	270.528	307.806	306.813	696.73	745.602	802.726	839.947	352.766	415.585	501.68	568.817	760.58	895.925	964.955	985.983	169.971	187.143	215.466	214.828	72.8546	80.8523	92.4388	91.1455
LPE	18:2	+H	478.293	C23 H45 O7 N1 P1	95.4579	133.321	171.623	187.119	832.856	917.537	0	910.18	277.436	388.088	282.455	275.909	33.7176	41.0985	45.7438	47.4455	0	0	42.2658	45.5026	78.2338	79.6285	120.884	104.964	0	277.371	300.565	0	108.495	120.189	148.693	159.487	178.383	207.825	0	233.366	35.7827	41.0905	47.1331	54.2525	0	0	0	0
LPE	19:0	+H	496.34	C24 H51 O7 N1 P1	0	0	0	0	0	0	0	0	0	0	0	0	0	0	0	0	0	0	0	0	0	0	0	0	18.7861	19.216	22.5948	23.8776	0	0	0	0	0	0	0	0	0	0	0	0	0	0	0	0
LPE	20:0	+H	510.355	C25 H53 O7 N1 P1	23.5214	27.0219	36.5209	39.1321	99.6228	107.88	106.691	0	33.9329	41.3037	39.5251	32.6374	23.7188	25.0585	25.7913	27.8642	24.4248	27.6645	28.0878	30.0952	49.6257	55.1269	61.6617	57.5003	68.0382	70.3092	89.2405	90.893	0	0	0	0	0	0	0	0	25.272	27.8905	32.2476	33.8624	15.4249	17.4389	21.3213	20.3093
LPE	20:1	+H	508.34	C25 H51 O7 N1 P1	0	0	16.0701	15.9398	48.1514	48.0485	50.3794	0	0	0	30.4596	26.9259	0	0	0	0	0	0	15.148	15.3129	0	0	0	0	0	0	0	0	0	0	0	0	0	0	0	0	0	0	0	0	0	0	0	0
LPE	20:2	+H	506.324	C25 H49 O7 N1 P1	47.259	63.9546	81.664	0	174.71	175.013	0	0	170.775	164.699	0	0	16.8624	19.6368	0	20.6929	24.9552	0	29.9521	29.7551	33.243	0	0	47.1909	0	0	0	0	45.1509	52	65.6889	68.0437	69.0371	0	0	89.1957	0	0	0	0	0	0	0	0
LPE	O-20:3	+H	490.329	C25 H49 O6 N1 P1	0	0	0	0	0	188.515	0	123.24	0	0	0	0	0	0	0	0	0	0	0	0	0	0	0	0	0	0	0	0	0	0	0	0	0	0	0	0	0	0	0	0	0	0	0	0
LPE	O-20:4	+H	488.314	C25 H47 O6 N1 P1	0	0	0	0	0	0	0	0	0	0	0	0	178.213	0	0	167	0	0	0	0	0	0	174.316	142.189	0	0	0	0	0	0	0	0	0	0	0	0	0	0	0	0	0	0	0	0
LPE	22:0	+H	538.387	C27 H57 O7 N1 P1	30.2122	35.338	45.2949	43.9126	25.7739	31.7526	29.2199	28.7039	0	0	0	0	0	0	0	0	0	0	0	0	0	0	0	0	0	0	0	0	0	0	0	0	0	0	0	0	0	0	0	0	0	0	0	0
LPE	24:0	+H	566.418	C29 H61 O7 N1 P1	0	0	0	0	0	0	0	0	0	0	0	0	0	0	0	0	0	0	0	0	0	0	0	0	24.3416	0	27.5987	28.7484	0	0	0	0	0	0	0	0	0	0	0	0	0	0	0	0
LPG	18:0	-H	511.304	C24 H48 O9 N0 P1	0	0	0	0	32.5382	30.2611	32.329	43.146	6.57035	7.13757	6.57268	7.60382	0	0	0	0	0	0	0	0	0	0	0	0	0	0	0	0	0	0	0	0	0	0	0	0	0	0	0	0	0	0	0	0
LPI	16:0	-H	571.289	C25 H48 O12 N0 P1	0	0	0	0	3.94001	3.67848	3.68072	3.58249	0	0.544025	0.521017	0.559189	0	0	0	0	0	0	0	0	0.998596	0.858018	0.745396	0.798723	0	0	0	0	0	0	0	0	0	0	0	0	0	0	0	0	0	0	0	0
LPI	18:0	-H	599.32	C27 H52 O12 N0 P1	8.53488	8.38272	8.75513	7.86006	92.6654	90.2104	92.4435	98.4992	55.9765	52.4069	53.4886	62.1131	5.54425	5.23046	5.43302	5.04606	4.09858	3.35736	4.33635	4.01306	17.5135	13.1756	13.0997	14.0247	30.5889	29.7516	29.1968	28.0022	20.0045	19.8564	20.123	20.1015	15.7506	16.1017	29.4654	18.4821	5.07375	3.71213	4.67903	4.82478	1.79233	2.11601	2.22628	2.27949
LPI	O-18:0	-H	585.341	C27 H54 O11 N0 P1	0	0	0	0	3.20791	3.17413	3.21926	2.64756	2.72407	2.55377	2.64836	2.91371	0	0	0	0	0	0	0	0	0	0.500841	0.487138	0.543933	0	0.778792	0.761891	0.746774	1.08605	1.09027	1.09202	0	0	0.643338	0.924022	0.669149	0	0	0	0	0	0	0	0
LPI	18:1	-H	597.305	C27 H50 O12 N0 P1	0	0	0	0	4.94942	4.53407	4.62605	4.52112	1.46459	1.36834	1.27484	1.45285	0	0	0	0	0	0	0	0	0	3.14539	2.88043	2.96447	1.48721	1.45197	1.49129	1.41459	0	0.745459	0.770516	0.792799	0	0	0.629387	0.416883	0	0	0	0	0	0	0	0
LPI	20:0	-H	627.351	C29 H56 O12 N0 P1	0	0	0	0	0	0	3.10218	2.84764	2.78846	2.6575	2.58575	2.79597	0	0	0	0	0	0	0	0	0.830381	0.666994	0.645593	0.706499	1.00858	1.005	0.945586	0.950234	0	0	0.84605	0.853257	0	0	1.01764	0.787691	0	0.305678	0.327916	0.300665	0	0	0	0
LPI	24:0	-H	683.414	C33 H64 O12 N0 P1	1.91642	1.91451	1.96628	1.83276	5.19157	5.09436	5.34814	4.97163	4.66389	4.37677	4.73771	4.72689	0	0	0	0	0	0	0	0	0	0	0	0	0.587351	0	0.61923	0.621329	0	0	0	0	2.43643	2.60712	2.7491	2.56552	0	0	0	0	0	0	0	0
LPI	25:0	-H	697.43	C34 H66 O12 N0 P1	2.8182	2.89677	2.66003	2.67894	1.31732	1.31493	1.30468	1.24455	5.39246	4.92173	5.43983	5.63914	0	0	0	0	0	0	0	0	0	0	0	0	0	0	0	0	0	0	0	0	0	0	0	0	0	0	0	0	0	0	0	0
LPI	26:0	-H	711.445	C35 H68 O12 N0 P1	8.11472	8.28353	0	0	0	0	0	0	6.70505	6.33966	6.78923	6.95248	0	0	0	0	0	0	0	0	0	0	0	0	0	0	0	0	0	0	0	0	0	4.9789	5.6813	5.68723	0	0	0	0	0	0	0	0
LPI	27:0	-H	725.461	C36 H70 O12 N0 P1	52.4721	50.8922	0	0	0	0.853823	0.848021	0.85401	1.6661	1.60415	1.58238	1.61055	0	0	0	0	0	0	0	0	0	0	0	0	0	0	0	0	0	0	0	0	0	0	0	0	0	0	0	0	0	0	0	0
LPS	18:0	+H	526.314	C24 H49 O9 N1 P1	0	3.65195	3.47721	0	17.5424	12.0186	16.3616	20.1511	4.84597	3.14229	3.74566	4.69829	1.63125	0	1.40658	1.30952	0	0	1.43781	1.34201	0	0	0	0	13.6435	12.7489	12.8292	13.2813	0	8.33457	7.62174	8.32844	5.97757	5.78223	8.65356	5.29127	0	0	0	0	0	0	0	0
LPS	18:1	+H	524.298	C24 H47 O9 N1 P1	0	0	0	0	9.3452	8.58948	8.50801	12.2338	3.80073	3.79641	3.19085	3.83578	0	0	0	0	0	0	0.899522	0.924407	0	1.64427	2.00728	2.27716	0	1.87805	2.16721	2.55875	0	0	0	0	0	0	0	0	0	0	0	0	0	0	0	0
LPS	20:0	+H	554.345	C26 H53 O9 N1 P1	2.04143	1.98776	2.26892	2.22893	8.10121	6.28789	7.29532	8.16728	3.32659	2.22196	3.05183	3.3178	1.60286	1.59459	1.64016	1.67311	1.30955	1.42829	1.40795	1.35703	0	0	1.50131	1.89372	5.49737	5.4165	5.42153	6.06754	8.66016	7.6475	7.72098	8.67087	4.41898	4.52691	4.70159	0	1.29768	1.46843	1.16231	1.44304	0	0	0	0
LPS	20:1	+H	552.33	C26 H51 O9 N1 P1	0	0	0	0	0	0	1.71152	2.04279	0	0	0	0	0	0	0	0	0	0	0	0	0	0	0	0	2.85056	0	3.38182	0	0	0	0	0	0	0	0	0	0	0	0	0	0	0	0	0
LPS	22:0	+H	582.377	C28 H57 O9 N1 P1	4.00111	3.90506	4.28487	4.46157	2.60423	2.17833	0	2.69574	0	0	0	0	0	0	0	0	0	0	0	0	0	0	0	0	0	0	0	0	0	0	0	0	0	0	0	0	0	0	0	0	0	0	0	0
LPS	24:0	+H	610.408	C30 H61 O9 N1 P1	1.3988	1.51183	1.61464	0	1.07023	0.931496	1.0058	1.09699	0	0	0	0	0	0	0	0	0	0	0	0	0	0	0	0	3.45133	3.44794	3.73762	3.90858	0	0	0	0	0	0	0	0	0	0	0	0	0	0	0	0
SM	d39:0	+H	775.669	C44 H92 O6 N2 P1	96.551	100.796	90.3612	99.6521	45.1656	48.7265	56.3418	76.129	15.6764	16.9651	18.5378	17.3738	17.4914	16.5675	14.3823	14.884	13.2074	11.9419	11.656	12.5784	58.4283	59.2131	55.1354	61.317	38.6109	37.4066	31.5317	40.9864	0	0	0	0	0	0	0	0	18.504	19.6787	15.051	18.0476	5.41802	5.24955	4.79214	5.09869
SM	d39:1	+H	773.653	C44 H90 O6 N2 P1	355.304	348.241	294.097	304.773	185.367	161.141	155.514	196.203	28.1233	27.4708	41.0244	53.4284	0	0	0	0	0	0	0	0	0	0	0	0	0	0	0	0	0	0	0	0	0	0	0	0	0	0	0	0	0	0	0	0
SM	d40:0	+H	789.684	C45 H94 O6 N2 P1	41.4144	46.3175	43.635	44.5088	0	0	0	0	11.4067	10.7492	11.2697	9.1833	0	0	0	0	9.48282	9.57072	0	0	22.8247	20.7778	0	0	0	0	0	0	0	0	0	0	0	0	0	0	0	0	0	0	7.15878	6.64118	0	0
SM	d40:1	+H	787.669	C45 H92 O6 N2 P1	179.989	210.87	198.677	219.439	0	0	0	0	17.3839	16.2558	17.9965	0	0	0	0	0	0	0	0	0	0	0	0	0	0	0	0	0	0	0	0	0	0	0	0	0	0	0	0	0	0	0	0	0
SM	d41:0	+H	803.7	C46 H96 O6 N2 P1	121.186	132.304	120.764	132.028	83.8663	84.6283	87.679	91.66	97.5881	92.7974	108.222	97.6742	119.918	118.794	116.194	121.399	135.224	145.231	135.914	147.054	294.722	303.344	307.648	355.768	258.991	269.335	242.276	363.149	44.0844	42.7442	36.3042	44.5336	60.5808	55.4553	50.8303	48.0632	111.242	123.396	103.704	122.208	130.694	126.683	117.255	124.804
SM	d41:1	+H	801.684	C46 H94 O6 N2 P1	462.03	481.618	462.875	466.383	248.305	254.785	246.575	277.271	133.608	136.611	161.04	147.626	74.7386	72.1889	70.2313	76.9443	142.314	149.95	141.675	150.96	65.7251	60.8954	61.7007	75.3806	684.211	637.08	513.172	638.713	18.8617	17.3533	16.0681	18.4778	78.1674	76.9058	72.0234	74.5313	88.4899	103.829	83.1189	96.4054	108.26	109.545	103.248	112.023
SM	d42:0	+H	817.716	C47 H98 O6 N2 P1	38.3226	43.1538	40.4601	43.7226	0	0	0	0	10.3195	10.5159	0	0	0	0	0	0	8.48958	8.91821	8.18316	0	0	0	0	0	0	0	0	0	0	0	0	0	0	0	0	0	7.20159	8.45818	7.29633	0	6.2519	6.1473	0	0
SM	d43:0	+H	831.731	C48 H100 O6 N2 P1	12.6462	14.3897	0	0	0	0	0	0	0	0	0	0	0	0	0	0	4.60114	4.95446	4.61677	5.36437	0	0	0	0	32.1831	36.6324	34.4729	41.4389	0	0	0	0	0	0	0	0	0	0	0	0	3.28304	3.44807	3.47048	3.60551
SM	d43:1	+H	829.716	C48 H98 O6 N2 P1	0	52.8367	48.5682	52.7991	0	0	0	0	0	0	10.9623	10.4596	0	0	0	0	0	8.71013	7.75158	8.92453	0	0	0	0	0	89.1575	81.4927	98.1262	0	0	0	0	0	0	0	0	0	0	0	0	0	0	4.91003	5.14631
SM	d44:0	+H	845.747	C49 H102 O6 N2 P1	0	0	0	0	0	0	0	0	0	0	0	0	0	0	0	0	0	0	0	0	0	0	0	0	20.4772	23.5182	21.3671	23.623	0	0	0	0	0	0	0	0	0	0	0	0	0	0	0	0
SM	d44:1	+H	843.731	C49 H100 O6 N2 P1	0	0	0	0	0	0	0	0	0	0	0	0	0	0	0	0	20.3969	22.0174	19.7945	22.5389	0	0	0	0	488.819	505.415	463.283	526.317	0	0	0	0	0	0	0	0	0	0	0	0	0	0	0	0
SM	d44:2	+H	841.716	C49 H98 O6 N2 P1	0	0	0	0	0	0	0	0	0	0	0	0	0	0	0	0	33.2807	36.2432	31.6426	38.3435	24.2673	21.5116	0	23.0859	920.366	908.912	826.806	995.203	0	0	0	0	11.7721	11.0667	11.6023	11.23	0	0	0	0	3.84936	3.79953	3.77472	4.2866
Cer	d17:0_22:0	+H	610.613	C39 H80 O3 N1	0	0	0	0	125.735	127.508	128.331	139.262	0	0	0	0	0	0	0	0	0	0	0	0	0	0	0	0	0	0	0	0	0	0	0	0	43.8769	40.2161	39.5402	41.1588	11.7415	14.0836	11.5976	0	0	0	0	0
Cer	d17:0_22:0+O	+H	626.608	C39 H80 O4 N1	0	0	0	0	71.2981	72.8048	72.9412	81.6981	32.5204	31.7774	36.7134	34.2175	0	0	30.1497	33.931	0	0	0	0	70.9439	62.4638	68.3267	76.7788	0	0	0	0	0	0	0	0	88.7719	92.3815	78.9821	79.2827	0	41.2583	36.4179	0	0	0	0	0
Cer	d17:1_22:0+O	+H	624.593	C39 H78 O4 N1	0	0	0	0	110.137	108.738	102.594	110.908	0	0	0	0	0	0	0	0	0	0	0	0	0	0	0	0	0	0	0	0	0	0	0	0	0	0	0	0	0	0	0	0	0	0	0	0
Cer	d17:1_22:1	+H	606.582	C39 H76 O3 N1	228.311	227.411	232.582	240.684	538.716	573.436	516.358	543.992	117.867	116.821	140.612	122.375	0	0	0	0	0	0	0	0	60.5838	57.5752	0	0	0	0	0	0	0	0	0	0	0	0	0	0	0	0	0	0	0	0	0	0
Cer	d17:0_23:0	+H	624.629	C40 H82 O3 N1	0	0	0	0	22.4044	23.9607	24.6125	25.1893	0	0	0	0	0	0	0	0	8.43851	8.6737	8.52375	0	0	0	0	0	0	0	0	0	0	0	0	0	79.3681	82.6156	73.982	81.0508	0	0	0	0	6.24302	6.20512	0	0
Cer	d17:0_23:0+O	+H	640.624	C40 H82 O4 N1	0	0	0	0	29.0957	30.29	32.2551	34.6469	38.027	41.4282	45.6283	44.8946	20.06	0	20.1558	21.8211	9.79473	0	0	10.5396	0	0	0	0	0	0	0	0	0	0	0	0	167.796	153.077	142.637	154.927	22.9674	26.2434	21.3958	22.8841	7.72454	7.77153	7.56593	7.77125
Cer	d17:1_23:1	+H	620.598	C40 H78 O3 N1	80.8706	90.0944	83.0162	81.4921	0	72.7997	80.0701	78.7295	45.709	46.7079	50.7593	47.008	0	0	0	0	0	0	0	0	0	0	0	0	0	0	0	0	0	0	0	0	0	0	0	0	0	0	0	0	0	0	0	0
Cer	d17:0_24:0	+H	638.645	C41 H84 O3 N1	69.1618	72.3993	69.2118	75.747	264.358	280.304	274.213	302.375	38.0783	40.6559	44.8423	40.9678	153	148.099	154.839	158.62	158.98	164.816	159.692	173.424	415.233	380.913	444.016	451.794	166.205	169.465	163.09	194.964	634.725	548.326	519.401	613.864	737.297	709.3	613.836	610.855	144.323	152.536	139.317	161.047	153.372	148.642	148.717	153.364
Cer	d17:0_24:0+O	+H	654.639	C41 H84 O4 N1	31.8634	34.2438	0	0	309.271	319.843	306.795	337.537	202.195	209.914	239.872	220.373	403.593	383.928	403.003	442.437	197.464	213.397	198.275	220.667	730.436	669.751	694.503	761.22	88.5175	95.259	84.4362	100.833	713.339	651.871	653.749	721.787	1778.16	1813.83	1584.06	1705.18	492.732	526.733	450.339	522.105	188.081	191.22	174.605	200.666
Cer	d17:1_24:0	+H	636.629	C41 H82 O3 N1	12.2223	14.2488	13.5077	14.5693	83.8011	85.455	82.2705	90.6571	0	54.277	61.2265	0	0	0	0	0	54.6616	55.7692	52.4233	59.0065	0	0	0	0	23.1165	25.589	22.2104	29.778	0	0	0	0	0	0	0	0	136.135	148.079	120.608	136.379	50.8062	50.7212	45.7233	0
Cer	d17:1_24:0+O	+H	652.624	C41 H82 O4 N1	97.1111	115.845	103.263	113.274	235.01	242.105	237.114	226.26	66.1227	73.2331	82.7733	79.6048	56.4717	58.3231	64.0075	69.5033	54.9618	55.1222	54.3373	64.1169	107.589	144.654	142.481	162.961	95.0699	107.235	102.079	119.99	0	0	0	0	113.292	0	117.29	120.387	59.8273	84.9437	73.664	78.9797	47.4067	47.5857	48.94	53.7329
Cer	d17:1_24:1	+H	634.613	C41 H80 O3 N1	494.329	531.351	460.099	473.771	1133.58	1111.57	1112.48	948.799	334.592	321.855	376.274	344.388	279.433	274.1	282.465	300.567	274.061	257.015	250.053	287.14	767.527	691.546	697.679	751.514	543.104	504.022	468.74	564.877	160.48	138.644	125.284	143.613	628.675	579.931	526.884	542.651	371.381	415.228	329.965	356.562	253.854	228.655	223.718	238.217
Cer	d18:0_24:0	+H	652.66	C42 H86 O3 N1	0	0	0	0	48.2683	50.9091	49.2967	51.7652	0	22.6161	20.8561	19.7429	0	0	0	0	0	0	0	0	0	0	0	0	0	0	0	0	607.794	527.229	530.119	571.816	571.459	542.452	525.299	502.008	0	0	0	0	0	0	0	0
Cer	d18:0_24:0+O	+H	668.655	C42 H86 O4 N1	0	0	0	0	65.283	63.5728	64.1198	65.8498	77.3009	78.0067	88.7686	81.2231	0	0	0	0	21.2225	22.0907	20.6379	21.8319	0	0	0	0	0	0	0	0	519.042	475.349	474.066	528.259	940.88	870.85	814.269	804.254	0	0	0	0	13.7786	0	13.8523	0
Cer	d18:1_24:0	+H	650.645	C42 H84 O3 N1	0	0	0	0	0	0	0	0	0	0	0	0	0	0	0	0	0	0	0	0	0	0	0	0	0	0	0	0	509.29	376.45	360.925	343.264	619.052	567.521	457.778	420.826	0	0	0	0	0	0	0	0
Cer	d18:1_24:0+O	+H	666.639	C42 H84 O4 N1	0	0	0	0	261.902	207.025	202.575	178.025	220.7	197.655	226.032	205.432	0	0	0	0	0	0	0	0	0	0	0	0	0	0	0	0	277.146	228.684	223.866	205.877	437.303	378.207	314.576	343.073	0	0	0	0	0	0	0	0
Cer	d18:1_24:1	+H	648.629	C42 H82 O3 N1	0	0	0	0	68.0103	68.5249	65.4004	68.651	60.98	67.6627	69.1064	65.0489	28.3651	25.755	25.0547	0	21.1516	0	20.0572	20.8085	0	0	0	0	0	0	0	0	0	0	0	0	100.695	98.0391	91.9536	86.3026	31.5994	0	27.3019	28.9989	0	20.7978	21.3833	21.7383
Cer	d17:0_26:0	+H	666.676	C43 H88 O3 N1	0	0	0	0	0	0	0	0	0	0	0	0	0	0	0	0	0	0	0	0	0	0	0	0	23.673	24.916	25.119	26.8119	0	123.952	116.544	130.828	212.229	204.249	187.822	189.161	0	0	0	0	0	0	0	0
Cer	d19:0_24:0+O	+H	682.671	C43 H88 O4 N1	0	0	0	0	0	0	0	0	0	0	0	0	0	0	0	0	11.7204	12.1108	11.2377	12.9333	0	0	0	0	0	0	0	0	161.765	145.623	145.208	153.999	368.514	362.053	0	0	0	0	0	0	9.06706	9.31104	9.38867	0
Cer	d19:2_24:1	+H	660.629	C43 H82 O3 N1	0	0	0	0	0	0	0	0	29.411	30.4566	30.7911	25.2348	0	0	0	0	0	0	101.308	103.051	0	0	0	0	0	0	0	0	0	0	0	0	0	0	0	0	0	0	0	0	106.262	101.608	91.6909	89.7232
Cer	d18:0_26:0	+H	680.692	C44 H90 O3 N1	0	0	0	0	0	0	0	0	0	0	0	0	0	0	0	0	0	0	0	0	0	0	0	0	0	0	0	0	55.303	49.0359	0	0	95.3675	90.631	85.5884	86.2846	0	0	0	0	0	0	0	0
Cer	d18:0_26:0+O	+H	696.686	C44 H90 O4 N1	0	0	0	0	0	0	0	0	0	0	0	0	0	0	0	0	0	0	0	0	0	0	0	0	0	0	0	0	0	0	0	0	87.7069	77.7814	71.9134	76.158	0	0	0	0	0	0	0	0
Cer	d20:1_24:0	+H	678.676	C44 H88 O3 N1	0	0	0	0	0	0	0	0	0	0	0	0	0	0	0	0	29.4704	30.1227	28.3341	32.6248	0	0	0	0	394.178	389.475	390.271	426.135	0	0	0	0	0	0	0	0	0	0	0	0	0	0	0	0
Cer	d18:1_26:0+O	+H	694.671	C44 H88 O4 N1	0	0	0	0	0	0	0	0	39.1965	40.1988	44.2545	42.0414	0	0	0	0	0	0	0	0	0	0	0	0	0	0	0	0	0	0	0	0	0	0	0	0	0	0	0	0	0	0	0	0
Cer	d20:2_24:0	+H	676.66	C44 H86 O3 N1	0	0	0	0	0	0	0	0	0	0	0	0	0	0	0	0	21.558	20.8267	21.7318	23.723	0	0	0	0	293.135	352.335	320.606	384.899	0	0	0	0	0	0	0	0	0	0	0	0	0	0	0	0
Cer	d20:2_24:0+O	+H	692.655	C44 H86 O4 N1	0	0	0	0	0	0	0	0	0	0	0	0	0	0	0	0	11.2516	12.3398	11.327	13.7993	0	0	0	0	94.5007	104.458	101.47	120.857	0	0	0	0	0	0	0	0	0	0	0	0	5.65997	5.82441	0	5.82895
Cer	d20:1_25:0	+H	692.692	C45 H90 O3 N1	0	0	0	0	0	0	0	0	0	0	0	0	0	0	0	0	0	0	0	0	0	0	0	0	21.1881	22.6512	22.7758	24.9983	0	0	0	0	0	0	0	0	0	0	0	0	0	0	0	0
Cer	d20:2_25:0	+H	690.676	C45 H88 O3 N1	0	0	0	0	0	0	0	0	0	0	0	0	0	0	0	0	0	0	0	0	0	0	0	0	26.5511	27.0766	27.451	30.2045	0	0	0	0	0	0	0	0	0	0	0	0	0	0	0	0
Cer	d20:2_25:1	+H	688.66	C45 H86 O3 N1	0	0	0	0	0	0	0	0	0	0	0	0	0	0	0	0	0	0	0	0	0	0	0	0	37.3613	36.3028	33.1589	35.6694	0	0	0	0	0	0	0	0	0	0	0	0	0	0	0	0
Cer	d22:1_24:0	+H	706.707	C46 H92 O3 N1	0	0	0	0	0	0	0	0	0	0	0	0	0	0	0	0	0	0	0	0	0	0	0	0	40.2248	39.7988	0	46.3846	0	0	0	0	0	0	0	0	0	0	0	0	0	0	0	0
HexCer	d17:0_24:0	+H	800.697	C47 H94 O8 N1	0	0	0	0	0	0	0	0	0	0	0	0	0	0	0	0	0	0	0	0	0	0	0	0	0	0	0	0	115.663	106.594	95.3442	106.875	52.8481	51.1595	43.5365	48.5232	0	0	0	0	0	0	0	0
HexCer	d17:0_24:0+O	+H	816.692	C47 H94 O9 N1	0	0	0	0	394.711	412.519	413.248	464.635	293.998	283.917	355.967	320.866	71.8711	73.9396	74.1808	79.6418	47.0626	53.4775	54.2369	62.5837	0	0	0	0	0	89.4211	73.4849	95.7013	2481.72	2635.42	2338.84	2809.49	3057.97	3133.93	2631	2887.91	0	35.152	31.823	37.8492	0	0	21.666	23.6152
HexCer	d17:1_24:0	+H	798.682	C47 H92 O8 N1	0	0	0	0	0	0	0	0	0	0	0	0	0	0	0	0	0	0	0	0	0	0	0	0	72.9294	74.3893	64.3887	91.5876	0	0	0	0	0	0	0	0	0	0	0	0	0	0	0	0
HexCer	d17:1_24:0+O	+H	814.677	C47 H92 O9 N1	325.492	336.763	327.197	322.43	279.544	275.668	258.574	279.432	253.863	243.13	291.343	261.709	77.4145	78.2717	69.0304	77.159	71.9264	78.3397	77.6496	81.1591	118.688	136.128	135.508	151.053	187.194	197.295	173.848	242.775	168.096	167.139	135.986	160.504	349.31	364.676	291.243	311.534	81.4347	108.705	82.0921	92.1062	59.0474	56.5937	51.205	55.8221
HexCer	d17:1_24:1	+H	796.666	C47 H90 O8 N1	0	0	0	0	0	0	0	0	0	0	0	0	0	0	0	0	0	0	0	0	417.775	0	348.417	357.26	0	0	0	0	0	0	0	0	0	0	0	0	0	0	0	0	0	0	0	0
HexCer	d17:0_25:0+O	+H	830.708	C48 H96 O9 N1	0	0	0	0	55.0809	56.6845	58.2563	68.4467	53.9298	58.7858	64.2877	65.3743	0	0	0	0	0	0	0	0	0	0	0	0	0	0	0	0	970.403	977.137	925.54	1037.61	847.174	806.886	832.355	874.144	0	0	0	0	0	0	0	0
HexCer	d18:1_24:0+O	+H	828.692	C48 H94 O9 N1	0	0	0	0	0	0	0	0	40.4618	44.5776	53.8733	0	0	0	0	0	0	0	0	0	0	0	0	0	0	0	0	0	0	0	0	0	0	0	0	0	0	0	0	0	0	0	0	0
HexCer	d17:0_26:0+O	+H	844.724	C49 H98 O9 N1	0	0	0	0	0	0	0	0	0	0	0	0	0	0	0	0	0	0	0	0	0	0	0	0	0	0	0	0	292.351	306.837	301.033	336.372	322.58	333.167	318.771	331.459	0	0	0	0	0	0	0	0
HexCer	d18:0_26:0+O	+H	858.739	C50 H100 O9 N1	0	0	0	0	0	0	0	0	0	0	0	0	0	0	0	0	0	0	0	0	0	0	0	0	0	0	0	0	0	0	0	0	51.1488	54.7529	50.5016	48.109	0	0	0	0	0	0	0	0
HexCer	d20:2_24:0	+H	838.713	C50 H96 O8 N1	0	0	0	0	0	0	0	0	0	0	0	0	0	0	0	0	0	0	0	0	0	0	0	0	82.2602	91.2822	86.1206	94.6904	0	0	0	0	0	0	0	0	0	0	0	0	0	0	0	0
HexCer	d20:2_24:0+O	+H	854.708	C50 H96 O9 N1	37.7142	50.838	46.8443	49.9246	0	0	0	0	0	0	0	0	0	0	0	0	0	7.8929	7.7781	0	0	0	0	0	73.4974	86.5124	84.8528	115.878	0	0	0	0	0	0	0	0	0	0	0	0	0	0	0	0
HexCer	d20:2_24:1	+H	836.697	C50 H94 O8 N1	0	0	0	0	0	0	0	0	0	0	0	0	0	0	0	0	19.7954	20.5668	18.9215	0	0	0	0	0	0	0	0	0	0	0	0	0	0	36.5878	34.0124	34.8191	0	0	0	0	0	0	0	0
MG, Monoradylglycerols; DG, Diradylglycerols; TG, Triradylglycerols; PA, glycerophosphatidic acid; PC, Glycerophosphocholines; PE, Glycerophosphoethanolamines; PG, Glycerophosphoglycerols; PI, Glycerophosphoinositols; PS, Glycerophosphoserines; CL, Cardiolipins; For LPC, LPE, LPG, LPI and LPS, prefix 'L' was added for each lysoglycerophospholipid class; SM, Sphingomyelins; Cer, Ceramide; HexCer, …
L3-egg, infective third-stage larvae; L3-lung, lung stage L3; L4, fourth-stage larvae; Af, female adults; Am, male adults; FRT, reproductive tract from females; FAT, alimentary tract from females; FBW, body wall from females; MRT, reproductive tract from males; MAT, alimentary tract from males; MBW, body wall from males.
